# Supplementary material for: (E)-N-[(6-Bromo­pyridin-2-yl)methyl­idene]-4-methyl­aniline
Source: Acta Crystallogr Sect E Struct Rep Online. 2011 Aug 17;67(Pt 9):o2335. doi: 10.1107/S1600536811031825 (PMC3200581; doi:10.1107/S1600536811031825)
Supplement: Supplementary file 2 [file e-67-o2335-Isup2.hkl]

# 
# h,k,l, Fc-squared, Fo-squared, sigma(Fo-squared) and status flag 
# 
data_I
_shelx_title ' m110717f1 in Pbca' 
_shelx_refln_list_code          4 
_shelx_F_calc_maximum      292.02 
_exptl_crystal_F_000      1104.00 
_reflns_d_resolution_high  0.7594 
 
loop_ 
 _symmetry_equiv_pos_as_xyz 
 'x, y, z' 
 '-x+1/2, -y, z+1/2' 
 '-x, y+1/2, -z+1/2' 
 'x+1/2, -y+1/2, -z' 
 '-x, -y, -z' 
 'x-1/2, y, -z-1/2' 
 'x, -y-1/2, z-1/2' 
 '-x-1/2, y-1/2, z' 
 
_cell_length_a    13.5418 
_cell_length_b     6.1544 
_cell_length_c    27.6202 
_cell_angle_alpha  90.000 
_cell_angle_beta   90.000 
_cell_angle_gamma  90.000 
 
_shelx_F_squared_multiplier     1.000 
 
loop_ 
 _refln_index_h 
 _refln_index_k 
 _refln_index_l 
 _refln_F_squared_calc 
 _refln_F_squared_meas 
 _refln_F_squared_sigma 
 _refln_observed_status 
   2   0   0     1053.72     1036.37     21.83 o 
   6   0   0     4234.82     4156.11     44.89 o 
   8   0   0    84239.23    87690.13    992.38 o 
  10   0   0     3269.86     3435.61    147.59 o 
  12   0   0    14931.98    15943.97    558.35 o 
  14   0   0     1488.06     1821.28    138.65 o 
  16   0   0     3003.79     2900.99    241.11 o 
   2   1   0    82632.49    77199.01    373.65 o 
   4   1   0    29792.14    29478.66    216.43 o 
   6   1   0    31288.93    32690.93    260.73 o 
   8   1   0    18125.99    19628.01    372.07 o 
  10   1   0     8590.14     9336.85    159.14 o 
  12   1   0     6309.31     6659.15    320.14 o 
  14   1   0     2511.54     2628.17    114.09 o 
  16   1   0     1651.08     1616.78    141.14 o 
   0   2   0     2936.15     2900.96     59.17 o 
   2   2   0      605.78      647.72     16.90 o 
   4   2   0      294.06      341.01     13.49 o 
   6   2   0     1609.47     2004.86     47.22 o 
   8   2   0      156.83      182.27     28.46 o 
  10   2   0      676.78      771.70     57.36 o 
  12   2   0       81.95       96.30     23.70 o 
  14   2   0      182.92      118.26     29.48 o 
  16   2   0        3.59       -7.07     40.93 o 
   2   3   0     1403.39      938.34     22.95 o 
   4   3   0     1227.06     1267.65     55.15 o 
   6   3   0     2318.07     1884.27     60.90 o 
   8   3   0     2580.17     2702.25     78.99 o 
  10   3   0     1495.86     1437.71     85.95 o 
  12   3   0     2078.96     2227.00    108.08 o 
  14   3   0      288.49      264.26     91.64 o 
  16   3   0      775.84      766.52    141.70 o 
   0   4   0    12230.63    12035.95    367.11 o 
   2   4   0       57.87       66.01     12.48 o 
   4   4   0     8403.24     8334.44    229.68 o 
   6   4   0      561.54      499.20     64.40 o 
   8   4   0     3096.28     3137.79   2004.24 o 
  10   4   0     1064.16     1182.89     97.01 o 
  12   4   0      519.13      428.21    124.63 o 
  14   4   0      892.56      977.63    111.80 o 
   2   5   0      329.61      352.46     30.96 o 
   4   5   0       67.80       59.84     41.52 o 
   6   5   0      396.80      371.00    113.67 o 
   8   5   0      137.09      155.09     62.70 o 
  10   5   0      230.13      159.57     62.37 o 
  12   5   0      149.59      114.69     44.91 o 
  14   5   0       51.66       25.51     33.46 o 
   0   6   0     1398.12     1443.40    122.60 o 
   2   6   0      109.49       98.70     38.52 o 
   4   6   0     1031.50     1096.32    103.58 o 
   6   6   0      434.89      305.75    132.81 o 
   8   6   0      405.95      388.00    107.20 o 
  10   6   0      279.34      218.96     79.97 o 
   2   7   0     4194.63     4827.18    319.87 o 
   4   7   0       97.48       88.67     39.19 o 
   6   7   0     1800.01     2230.55    170.91 o 
   8   7   0      157.45      151.55     91.61 o 
   0   8   0      526.08      349.26    270.46 o 
   2   8   0       49.97       55.14     50.87 o 
   1   1   1     4324.90     4236.26     29.28 o 
   2   1   1     2787.25     2505.90     25.73 o 
   3   1   1     2706.38     2765.88     17.21 o 
   4   1   1     4009.84     4039.39     41.16 o 
   5   1   1      658.07      672.47     11.11 o 
   6   1   1     4421.09     3740.94     24.69 o 
   7   1   1       40.07       60.33      7.08 o 
   8   1   1     5478.61     5713.26     80.95 o 
   9   1   1       11.09       21.50      7.35 o 
  10   1   1     2254.94     2178.19     58.22 o 
  11   1   1      137.78       95.01     16.35 o 
  12   1   1     3918.02     4127.46     63.38 o 
  13   1   1        0.51       16.48     18.96 o 
  14   1   1      466.14      528.49     45.65 o 
  15   1   1      175.03      137.90     32.39 o 
  16   1   1     1762.25     1747.87     81.16 o 
  17   1   1       15.70       11.11     15.09 o 
   0   2   1    85277.23    79604.74    340.80 o 
   1   2   1        2.40       10.03      2.25 o 
   2   2   1       25.60       33.09      3.80 o 
   3   2   1     1958.62     1993.22     14.70 o 
   4   2   1    53680.33    51436.67    399.07 o 
   5   2   1      519.39      581.82     17.09 o 
   6   2   1      646.75      556.40     18.66 o 
   7   2   1     2195.02     2363.83     43.39 o 
   8   2   1    19420.88    19643.93    393.23 o 
   9   2   1      253.91      282.85     30.38 o 
  10   2   1     1317.42     1343.39     59.20 o 
  11   2   1      705.61      716.21     40.97 o 
  12   2   1     4799.53     5025.99     73.41 o 
  13   2   1       15.52        7.19     14.00 o 
  14   2   1     1027.21     1101.23     47.44 o 
  15   2   1       96.04       84.56     18.08 o 
  16   2   1      671.02      656.37     99.03 o 
  17   2   1        5.93       10.07     20.92 o 
   1   3   1     2868.73     3049.71     31.93 o 
   2   3   1     3968.09     3970.58     45.09 o 
   3   3   1     1676.46     1671.25     36.53 o 
   4   3   1      229.31      199.88     28.74 o 
   5   3   1     1116.87     1295.37     38.63 o 
   6   3   1     3246.95     3154.83     55.16 o 
   7   3   1      166.82      194.78     15.31 o 
   8   3   1      473.94      470.62     19.00 o 
   9   3   1      167.34      195.25     22.22 o 
  10   3   1     1518.50     1569.41     51.93 o 
  11   3   1        1.48        6.17      9.23 o 
  12   3   1      426.85      410.60     44.28 o 
  13   3   1       14.68       32.35     20.50 o 
  14   3   1      431.24      368.55     94.82 o 
  15   3   1       15.27       16.43     22.30 o 
  16   3   1      183.33      132.71     47.20 o 
   0   4   1     7176.89     7259.88    157.25 o 
   1   4   1       91.19      123.14     13.03 o 
   2   4   1      111.14      109.28     10.57 o 
   3   4   1      276.63      295.31     29.52 o 
   4   4   1     5364.14     5331.74     87.03 o 
   5   4   1        3.43       18.49      8.04 o 
   6   4   1      424.96      373.02     25.46 o 
   7   4   1      153.13      151.18     23.21 o 
   8   4   1     2484.44     2526.05     93.21 o 
   9   4   1       30.41       51.50     16.64 o 
  10   4   1      334.67      383.80     67.50 o 
  11   4   1       44.10       55.30     18.60 o 
  12   4   1      871.85      929.99     76.51 o 
  13   4   1       25.29       14.09     21.44 o 
  14   4   1      116.98      114.57     30.11 o 
  15   4   1        6.86       17.58     21.59 o 
   1   5   1       77.62       62.97      9.56 o 
   2   5   1    14533.71    14252.00    210.94 o 
   3   5   1      118.50      137.08     23.31 o 
   4   5   1      341.58      423.15     49.34 o 
   5   5   1       71.70       58.68     34.76 o 
   6   5   1     8936.59     9281.34    170.43 o 
   7   5   1      106.28      119.36     30.54 o 
   8   5   1      671.94      794.21     74.17 o 
   9   5   1       65.49       50.87     21.83 o 
  10   5   1     3626.63     3911.98    128.62 o 
  11   5   1       88.56       56.32     20.22 o 
  12   5   1      520.11      450.70     99.68 o 
  13   5   1       31.96       36.42     19.86 o 
  14   5   1      999.93      882.03     84.49 o 
   0   6   1     3994.06     4103.79    178.19 o 
   1   6   1      500.07      454.88     46.76 o 
   2   6   1       26.27       21.40     15.14 o 
   3   6   1      426.68      393.28     57.10 o 
   4   6   1     3146.16     3003.58    241.28 o 
   5   6   1      359.82      296.07     80.09 o 
   6   6   1      159.94      126.65     53.42 o 
   7   6   1      211.10      184.83     64.62 o 
   8   6   1     1629.30     1636.59     81.58 o 
   9   6   1      135.37      103.01     33.83 o 
  10   6   1      218.38      177.32     43.93 o 
  11   6   1       62.19       53.87     18.68 o 
   1   7   1       72.82       78.34     28.10 o 
   2   7   1      104.42       54.51     28.23 o 
   3   7   1        1.25       45.80     37.23 o 
   4   7   1        2.58        8.17     12.96 o 
   5   7   1      176.73      148.43     61.88 o 
   6   7   1       27.67       21.05     40.85 o 
   7   7   1       25.29       15.13     22.13 o 
   8   7   1       10.01       37.52     30.53 o 
   0   8   1      462.83      240.15    125.96 o 
   1   8   1      167.81      117.26     56.71 o 
   2   8   1       23.82       30.61     40.20 o 
   1   0   2     2235.28     2180.79     30.10 o 
   2   0   2      363.39      356.46      6.24 o 
   3   0   2     2032.39     2151.96     27.14 o 
   4   0   2    21067.16    19450.87    144.12 o 
   5   0   2     6703.86     6938.69     39.48 o 
   6   0   2     2091.26     1920.63     19.31 o 
   7   0   2     3627.69     4019.97     42.96 o 
   8   0   2    16951.81    16824.99    224.32 o 
   9   0   2     3148.25     3471.88    107.30 o 
  10   0   2     2006.01     1932.31     59.00 o 
  11   0   2     2502.20     2479.77    118.88 o 
  12   0   2     6227.66     6481.08    115.67 o 
  13   0   2      722.06      706.95     55.51 o 
  14   0   2      755.42      878.60     57.79 o 
  15   0   2     1101.15     1139.53     83.20 o 
  16   0   2     1124.06     1064.87     99.21 o 
  17   0   2       58.58       46.08     22.82 o 
   1   1   2     5853.95     5596.92     41.23 o 
   2   1   2     4299.22     3998.98     40.68 o 
   3   1   2    12672.25    12435.81     89.74 o 
   4   1   2      992.16      985.69     19.42 o 
   5   1   2     1702.79     1720.51     13.84 o 
   6   1   2     3380.19     3133.90     26.70 o 
   7   1   2     4637.38     4885.59     54.98 o 
   8   1   2       19.48       27.77      7.23 o 
   9   1   2     1725.19     1755.38     38.22 o 
  10   1   2     1277.49     1263.02     35.73 o 
  11   1   2      803.24      823.41     28.18 o 
  12   1   2      326.92      328.97     35.29 o 
  13   1   2     1332.91     1345.08     46.84 o 
  14   1   2      195.01      176.64     35.52 o 
  15   1   2       24.04       38.38     14.67 o 
  16   1   2      336.78      252.82     65.24 o 
  17   1   2      740.43      503.99     90.97 o 
   0   2   2    12349.41    11805.63     79.39 o 
   1   2   2        1.78       10.23      2.73 o 
   2   2   2      452.54      412.84      8.00 o 
   3   2   2      107.63       96.44      8.20 o 
   4   2   2     6595.28     6584.82     53.55 o 
   5   2   2      156.74      201.62     20.33 o 
   6   2   2     1408.26     1447.50     35.01 o 
   7   2   2      842.97      897.84     17.05 o 
   8   2   2     1574.47     1666.49     34.43 o 
   9   2   2      104.10      126.26     15.24 o 
  10   2   2      803.79      812.50     42.92 o 
  11   2   2     1076.26     1145.06     45.16 o 
  12   2   2      314.98      352.27     47.21 o 
  13   2   2        0.77       22.19     13.46 o 
  14   2   2      203.43      192.10     33.75 o 
  15   2   2      766.54      690.61     57.74 o 
  16   2   2       86.51       64.96     26.12 o 
  17   2   2       22.87       38.58     21.32 o 
   1   3   2      485.74      548.76     14.20 o 
   2   3   2    35643.64    33846.27    313.89 o 
   3   3   2      686.37      683.69     19.23 o 
   4   3   2     1030.65      965.84     30.22 o 
   5   3   2      329.05      350.02     24.29 o 
   6   3   2    16004.75    15441.72    198.52 o 
   7   3   2      463.80      435.41     18.50 o 
   8   3   2     2026.99     2105.68     47.87 o 
   9   3   2      283.45      292.06     18.48 o 
  10   3   2     3699.24     3748.89     68.46 o 
  11   3   2      163.00      160.70     24.23 o 
  12   3   2     1406.81     1512.12     50.71 o 
  13   3   2      161.57      146.89     38.09 o 
  14   3   2      484.53      444.63    105.96 o 
  15   3   2       25.22       27.37     17.44 o 
  16   3   2      588.39      427.56    143.19 o 
   0   4   2    12842.58    12054.31    174.42 o 
   1   4   2      695.40      714.04     15.47 o 
   2   4   2      423.93      431.07     16.97 o 
   3   4   2      400.58      483.07     22.72 o 
   4   4   2     9453.58     9054.41    178.05 o 
   5   4   2      478.43      505.82     37.45 o 
   6   4   2     2003.62     1902.50     69.37 o 
   7   4   2      144.21      144.61     22.70 o 
   8   4   2     3746.94     3827.45     80.50 o 
   9   4   2      193.50      213.01     34.08 o 
  10   4   2     1599.42     1638.55     67.79 o 
  11   4   2       56.07       62.36     20.01 o 
  12   4   2      811.10      794.25     60.57 o 
  13   4   2       57.33       48.58     19.99 o 
  14   4   2      541.67      416.32    153.64 o 
  15   4   2       23.91       29.67     15.47 o 
   1   5   2        2.67        9.85      4.44 o 
   2   5   2        2.51       13.93      6.39 o 
   3   5   2        6.78        9.02      8.23 o 
   4   5   2       87.05       90.71     27.11 o 
   5   5   2       11.37       18.36     19.07 o 
   6   5   2       45.05       54.65     23.00 o 
   7   5   2        1.46       17.38     22.26 o 
   8   5   2      121.24      108.57     28.51 o 
   9   5   2       25.48       20.52     19.85 o 
  10   5   2       87.96       69.31     23.12 o 
  11   5   2       14.87       18.55     16.06 o 
  12   5   2       38.84       20.45     19.81 o 
  13   5   2       10.28        7.20     18.22 o 
  14   5   2       34.35       74.25     72.31 o 
   0   6   2     2572.15     2729.91    102.49 o 
   1   6   2      123.09       92.30     21.44 o 
   2   6   2       22.59       18.96     12.26 o 
   3   6   2      304.34      207.79     58.36 o 
   4   6   2     2175.88     2163.76    132.94 o 
   5   6   2       38.40       34.98     17.49 o 
   6   6   2      206.25      206.56     67.82 o 
   7   6   2      293.28      179.89     61.07 o 
   8   6   2     1236.73     1230.37    146.09 o 
   9   6   2       38.98       57.58     23.27 o 
  10   6   2      439.45      324.80    102.50 o 
  11   6   2      142.78       84.48     30.20 o 
   1   7   2      393.25      227.20     76.12 o 
   2   7   2     2028.59     2381.16    106.11 o 
   3   7   2      276.10      209.06     58.88 o 
   4   7   2      171.03      122.46     46.52 o 
   5   7   2      185.48      126.19     39.54 o 
   6   7   2     1691.36     1936.14     91.17 o 
   7   7   2       60.43       33.24     28.22 o 
   8   7   2      417.78      299.61    135.37 o 
   0   8   2      485.19      325.94    171.40 o 
   1   8   2       59.80       52.53     25.82 o 
   2   8   2       11.39       28.49     23.08 o 
   1   1   3     2785.45     2543.22     24.10 o 
   2   1   3    71826.20    66857.06    721.96 o 
   3   1   3     6293.10     6173.71     34.72 o 
   4   1   3      502.06      485.69      9.97 o 
   5   1   3       44.19       45.34      4.79 o 
   6   1   3    25986.74    25986.44    196.56 o 
   7   1   3     2434.04     2377.61     27.57 o 
   8   1   3     1199.43     1154.61     29.47 o 
   9   1   3       54.09       73.91     12.78 o 
  10   1   3     5753.72     5425.94    138.46 o 
  11   1   3      393.91      408.86     30.31 o 
  12   1   3      926.81      940.46     31.71 o 
  13   1   3       38.73       59.96     14.56 o 
  14   1   3      938.22      924.44     51.87 o 
  15   1   3       28.09       32.15     16.23 o 
  16   1   3      376.26      316.02     84.50 o 
  17   1   3        6.18       11.22     12.82 o 
   0   2   3    24215.29    23195.16    143.12 o 
   1   2   3      348.11      382.57      7.56 o 
   2   2   3     1907.76     1955.31     14.91 o 
   3   2   3       15.17       14.75      2.65 o 
   4   2   3    17672.01    16616.33    159.30 o 
   5   2   3      129.37      118.48     11.77 o 
   6   2   3     7348.33     7967.26     51.01 o 
   7   2   3      323.78      383.61     14.76 o 
   8   2   3     7638.32     7535.66    114.59 o 
   9   2   3        2.45       16.49      5.72 o 
  10   2   3     5062.70     5364.86     73.07 o 
  11   2   3      444.44      416.65     21.76 o 
  12   2   3     2095.46     2181.61     55.98 o 
  13   2   3       60.42       41.63     13.01 o 
  14   2   3     1453.57     1569.08     52.15 o 
  15   2   3      234.58      170.03     47.81 o 
  16   2   3      371.33      291.18     85.71 o 
  17   2   3       48.25       41.95     23.36 o 
   1   3   3      448.10      404.10     15.28 o 
   2   3   3     5811.61     6126.20     63.38 o 
   3   3   3      238.89      237.36     11.23 o 
   4   3   3      160.43      189.24     15.84 o 
   5   3   3      114.01      126.67     15.96 o 
   6   3   3     1723.63     1702.80     46.84 o 
   7   3   3       52.15       75.90     10.03 o 
   8   3   3      198.23      190.08     12.60 o 
   9   3   3        0.09        8.64      4.28 o 
  10   3   3       88.04       89.47     14.66 o 
  11   3   3       45.63       50.08     11.98 o 
  12   3   3      115.94      110.87     21.34 o 
  13   3   3       40.91       40.07     15.30 o 
  14   3   3       13.77        5.68     24.50 o 
  15   3   3       32.23       29.31     22.27 o 
  16   3   3       46.33       40.72     21.86 o 
   0   4   3     3576.86     3200.97     76.59 o 
   1   4   3      289.74      304.78     17.89 o 
   2   4   3       16.57       18.92      3.75 o 
   3   4   3       12.22       30.64      8.65 o 
   4   4   3     2943.75     2688.37     70.82 o 
   5   4   3      409.71      396.45     37.74 o 
   6   4   3      167.13      138.67     22.68 o 
   7   4   3       12.08        3.86      7.16 o 
   8   4   3     1276.58     1362.44     66.20 o 
   9   4   3      212.00      188.64     30.69 o 
  10   4   3      389.05      408.25     72.57 o 
  11   4   3       23.39       35.93     19.48 o 
  12   4   3      228.93      243.63     50.58 o 
  13   4   3       48.79       49.82     18.47 o 
  14   4   3      417.73      413.20     60.15 o 
  15   4   3       14.91       26.59     20.73 o 
   1   5   3        1.81       11.20      7.78 o 
   2   5   3    11643.67    11382.74    191.58 o 
   3   5   3       14.91       22.18      9.48 o 
   4   5   3      599.70      564.22     44.80 o 
   5   5   3        7.04       11.75     17.17 o 
   6   5   3     7103.97     7384.65    128.94 o 
   7   5   3        3.72       14.65     25.06 o 
   8   5   3     1325.77     1371.46     77.42 o 
   9   5   3       14.53       18.49     19.15 o 
  10   5   3     2588.37     2745.57     87.91 o 
  11   5   3        1.42       20.69     22.70 o 
  12   5   3      934.94     1022.25     69.11 o 
  13   5   3       11.27       20.86     20.58 o 
   0   6   3     4234.29     4433.22    199.01 o 
   1   6   3       13.82       28.94     10.92 o 
   2   6   3       57.75       68.21     18.33 o 
   3   6   3       13.74       25.90     13.37 o 
   4   6   3     3194.25     3004.28    259.44 o 
   5   6   3       12.29       51.26     23.66 o 
   6   6   3      317.01      256.33     88.13 o 
   7   6   3        7.41        8.39     31.54 o 
   8   6   3     1289.72     1253.73     86.13 o 
   9   6   3       19.43       32.12     26.74 o 
  10   6   3      313.45      198.37     83.12 o 
  11   6   3        0.34       23.24     24.07 o 
   1   7   3       37.13       39.45     19.59 o 
   2   7   3      234.06      173.10     61.27 o 
   3   7   3       39.73       34.50     33.37 o 
   4   7   3        0.26       31.58     23.47 o 
   5   7   3       45.59       27.97     16.18 o 
   6   7   3      262.83      242.91     72.97 o 
   7   7   3       51.13       27.58     24.37 o 
   8   7   3        1.97       23.36     17.53 o 
   0   8   3     2479.29     2444.31    196.86 o 
   1   8   3        7.41       27.84     21.24 o 
   2   8   3        3.70       17.01     23.35 o 
   0   0   4    14567.56    13680.69    223.82 o 
   1   0   4    13249.05    12534.45    121.15 o 
   2   0   4      134.72      126.59      7.47 o 
   3   0   4     5277.52     5511.52     43.08 o 
   4   0   4    14324.82    13256.77     98.81 o 
   5   0   4     2375.47     2374.98     23.35 o 
   6   0   4     1914.13     1881.40     39.54 o 
   7   0   4       49.01       43.68      9.16 o 
   8   0   4     7601.39     7172.42    101.15 o 
   9   0   4       66.82       85.96     14.61 o 
  10   0   4     3876.59     4070.70     84.50 o 
  11   0   4      666.26      582.35     63.46 o 
  12   0   4     1831.48     1846.16     74.43 o 
  13   0   4        0.41        9.22     14.14 o 
  14   0   4     3135.75     3477.04    131.09 o 
  15   0   4      320.06      292.30     74.34 o 
  16   0   4      152.30      155.96     45.02 o 
  17   0   4       17.93       20.74     21.91 o 
   1   1   4      891.22      896.36     11.44 o 
   2   1   4    29377.47    27439.68    209.20 o 
   3   1   4     1012.22     1017.14     13.64 o 
   4   1   4       47.96       48.65      5.42 o 
   5   1   4     1639.33     1632.71     15.63 o 
   6   1   4    16072.92    16008.24    181.92 o 
   7   1   4     1140.86     1238.50     29.04 o 
   8   1   4      526.67      490.64     20.22 o 
   9   1   4      221.17      250.02     28.21 o 
  10   1   4     5708.22     5829.81     76.18 o 
  11   1   4       56.83       91.93     14.80 o 
  12   1   4      571.64      602.01     42.03 o 
  13   1   4        3.87       21.43     10.62 o 
  14   1   4     1329.59     1328.29     42.63 o 
  15   1   4       96.70       93.51     22.15 o 
  16   1   4      285.00      239.84     36.38 o 
  17   1   4       30.14       31.97     21.16 o 
   0   2   4     4365.50     4144.60     70.07 o 
   1   2   4       27.39       48.33      4.88 o 
   2   2   4        5.57        6.07      3.15 o 
   3   2   4       46.36       45.91      4.40 o 
   4   2   4     1974.61     1736.99     24.83 o 
   5   2   4      716.14      707.55     19.23 o 
   6   2   4       34.90       37.42      5.66 o 
   7   2   4       19.18       23.64      5.50 o 
   8   2   4      342.58      307.03     20.66 o 
   9   2   4      709.14      680.54     25.13 o 
  10   2   4       67.31       78.38     12.48 o 
  11   2   4      128.05      130.71     19.25 o 
  12   2   4       18.51       34.84     10.44 o 
  13   2   4      168.98      138.85     26.48 o 
  14   2   4       80.89      101.53     19.69 o 
  15   2   4       70.57       63.50     15.93 o 
  16   2   4        7.32       21.92     15.54 o 
  17   2   4        0.71       28.15     20.91 o 
   1   3   4      515.02      533.15     14.51 o 
   2   3   4    26523.07    26092.90    184.53 o 
   3   3   4      408.25      431.24     16.61 o 
   4   3   4     1202.91     1137.37     32.97 o 
   5   3   4      125.31      144.45     18.35 o 
   6   3   4    17094.72    17874.46    131.78 o 
   7   3   4       91.87       93.73     11.02 o 
   8   3   4     1912.05     1868.92     46.25 o 
   9   3   4       23.36       27.65      6.13 o 
  10   3   4     7669.24     7855.04    166.82 o 
  11   3   4       20.41       29.22     11.93 o 
  12   3   4     1298.30     1410.65     48.17 o 
  13   3   4      127.40      119.79     20.74 o 
  14   3   4     2330.93     2390.99     86.74 o 
  15   3   4       32.44       55.34     24.90 o 
  16   3   4      463.44      374.68    119.09 o 
   0   4   4    10161.36    10341.30    128.39 o 
   1   4   4        3.25       17.53      4.38 o 
   2   4   4       88.92       83.80      8.16 o 
   3   4   4       22.18       42.11      9.51 o 
   4   4   4     8267.71     8109.87    124.98 o 
   5   4   4       67.39       63.20     12.86 o 
   6   4   4      617.20      608.79     53.49 o 
   7   4   4       31.95       32.94      6.77 o 
   8   4   4     4590.15     4768.64     77.93 o 
   9   4   4       32.00       27.64     11.96 o 
  10   4   4      995.89     1158.81     71.12 o 
  11   4   4        0.38       21.23     16.36 o 
  12   4   4     1704.85     1840.80     90.12 o 
  13   4   4        7.91       14.57     20.73 o 
  14   4   4      759.43      833.21     87.11 o 
  15   4   4        7.54       52.14     21.24 o 
   1   5   4       15.95       18.73      5.40 o 
   2   5   4        4.00       12.54      6.60 o 
   3   5   4        1.70       11.56      8.01 o 
   4   5   4      129.97      128.58     31.05 o 
   5   5   4        0.08       16.81     21.96 o 
   6   5   4        3.48       18.72     15.68 o 
   7   5   4       13.95       32.63     19.54 o 
   8   5   4      147.87      159.33     31.55 o 
   9   5   4       46.86       51.03     19.71 o 
  10   5   4        9.55       22.86     18.68 o 
  11   5   4       26.15       22.29     20.48 o 
  12   5   4       21.94       19.57     18.59 o 
  13   5   4       57.66       55.74     20.21 o 
   0   6   4     7161.27     7090.67    193.04 o 
   1   6   4        0.79       18.10     10.85 o 
   2   6   4       39.60       57.71     14.19 o 
   3   6   4       58.90       52.58     21.77 o 
   4   6   4     5189.72     5158.05    210.44 o 
   5   6   4       35.95       45.75     18.86 o 
   6   6   4      227.69      239.64     54.68 o 
   7   6   4       45.76       30.19     28.08 o 
   8   6   4     1999.71     1891.55    117.07 o 
   9   6   4       20.32       22.32     19.27 o 
  10   6   4      259.76      249.37     53.51 o 
  11   6   4        1.14       24.19     17.16 o 
   1   7   4       26.09       38.34     24.89 o 
   2   7   4     4349.97     4656.19    198.32 o 
   3   7   4        0.01        7.68     36.57 o 
   4   7   4      200.37      156.62     65.37 o 
   5   7   4        2.18       25.32     20.84 o 
   6   7   4     2606.80     2651.91    153.85 o 
   7   7   4       58.82       52.06     21.25 o 
   8   7   4      438.99      461.53     52.90 o 
   0   8   4      548.28      362.42    127.98 o 
   1   8   4       19.35        7.21     34.41 o 
   2   8   4       25.91       62.26     55.32 o 
   1   1   5      558.46      561.85      8.74 o 
   2   1   5    41235.63    37867.42    200.40 o 
   3   1   5        4.48        6.57      3.43 o 
   4   1   5     2485.71     2407.80     19.51 o 
   5   1   5      733.62      753.34     10.79 o 
   6   1   5    18860.96    18707.46    164.49 o 
   7   1   5        2.08       12.68      4.85 o 
   8   1   5     2760.27     2684.90     54.01 o 
   9   1   5      125.62      145.74     19.02 o 
  10   1   5     7133.22     7426.64     92.94 o 
  11   1   5        1.16       12.35      9.41 o 
  12   1   5     1198.29     1260.83     28.54 o 
  13   1   5        2.88        2.70     13.07 o 
  14   1   5     1863.47     1864.13     62.17 o 
  15   1   5       30.60       28.43     12.88 o 
  16   1   5      222.99      188.41     42.40 o 
  17   1   5        1.49       15.03     16.72 o 
   0   2   5    28242.11    26340.62    211.53 o 
   1   2   5      115.42      126.72      9.22 o 
   2   2   5      539.18      481.16      8.97 o 
   3   2   5      125.45      125.68      9.20 o 
   4   2   5    18034.00    16737.87    186.44 o 
   5   2   5      179.53      200.58     11.60 o 
   6   2   5     1899.98     1914.41     20.29 o 
   7   2   5        3.04       10.90      5.73 o 
   8   2   5     5497.59     5139.18     78.89 o 
   9   2   5      318.05      373.22     31.10 o 
  10   2   5     2299.90     2448.28     82.47 o 
  11   2   5      104.34      112.88     16.19 o 
  12   2   5      827.97      806.07     41.67 o 
  13   2   5       84.13       71.51     13.49 o 
  14   2   5     1801.80     1971.90     75.20 o 
  15   2   5      163.96      129.30     29.12 o 
  16   2   5       46.58       41.34     14.35 o 
  17   2   5        4.37        5.69     20.07 o 
   1   3   5      118.60      129.70     10.11 o 
   2   3   5     2807.41     2535.51     30.06 o 
   3   3   5        1.42        9.73      3.68 o 
   4   3   5      178.68      191.89     20.89 o 
   5   3   5       22.24       26.76      5.92 o 
   6   3   5     1423.57     1434.31     33.32 o 
   7   3   5       49.53       52.27     11.22 o 
   8   3   5      265.08      260.30     17.65 o 
   9   3   5       99.57      114.85     13.79 o 
  10   3   5      685.83      730.34     34.33 o 
  11   3   5      126.42      147.29     23.84 o 
  12   3   5       75.44       71.88     16.13 o 
  13   3   5      184.87      168.84     34.71 o 
  14   3   5      156.81      126.78     24.08 o 
  15   3   5       72.21       60.62     16.65 o 
  16   3   5        2.90       33.04     20.71 o 
   0   4   5     7112.86     6722.32    100.27 o 
   1   4   5        0.27       15.59      5.01 o 
   2   4   5       42.72       54.05      8.19 o 
   3   4   5      134.99      151.33     17.02 o 
   4   4   5     5248.42     4857.77     87.85 o 
   5   4   5       70.51       89.96     14.24 o 
   6   4   5      322.28      300.59     21.42 o 
   7   4   5      261.99      232.14     16.94 o 
   8   4   5     2478.34     2470.15     72.45 o 
   9   4   5       19.12       16.14     15.95 o 
  10   4   5      358.09      417.59     54.61 o 
  11   4   5      165.52      143.94     34.88 o 
  12   4   5      758.42      735.59    106.48 o 
  13   4   5       16.88       14.28     14.41 o 
  14   4   5      157.63      153.89     36.39 o 
  15   4   5       30.14       41.47     16.55 o 
   1   5   5       15.84       25.15      5.43 o 
   2   5   5    11013.40    11362.15    120.31 o 
   3   5   5       20.90       27.56      8.06 o 
   4   5   5      475.90      464.59     19.77 o 
   5   5   5        0.01       32.11     20.72 o 
   6   5   5     6218.06     6560.71    120.75 o 
   7   5   5        5.78       40.50     20.85 o 
   8   5   5      919.25      974.77     46.72 o 
   9   5   5        7.06       21.47     17.96 o 
  10   5   5     1982.93     2148.15     92.77 o 
  11   5   5        1.64       18.28     14.52 o 
  12   5   5      746.36      799.93     90.22 o 
  13   5   5        2.64       32.24     18.61 o 
   0   6   5     2095.77     2024.07    196.36 o 
   1   6   5       49.30       44.69     14.10 o 
   2   6   5       88.27       83.57     17.76 o 
   3   6   5        3.48       12.17     14.63 o 
   4   6   5     1627.98     1608.56    107.19 o 
   5   6   5      110.53       93.85     33.13 o 
   6   6   5      489.57      499.00     67.42 o 
   7   6   5        0.41       48.99     38.97 o 
   8   6   5      792.31      833.55     70.06 o 
   9   6   5       80.71       71.91     21.79 o 
  10   6   5      520.21      438.01     91.10 o 
  11   6   5        0.14       11.21     19.63 o 
   1   7   5        0.04       20.73     17.92 o 
   2   7   5       35.70       28.28     24.90 o 
   3   7   5        0.06       19.25     24.48 o 
   4   7   5       10.37       17.09     20.69 o 
   5   7   5       23.58       18.18     19.13 o 
   6   7   5       38.73       33.63     31.85 o 
   7   7   5       12.52       24.67     19.13 o 
   8   7   5       30.19       46.37     18.22 o 
   0   8   5     1379.20     1576.08    201.09 o 
   1   8   5        0.98       23.84     29.33 o 
   0   0   6    35225.78    31861.89    335.12 o 
   1   0   6      168.70      171.89     10.17 o 
   2   0   6     3156.75     3099.71     29.54 o 
   3   0   6      422.17      408.13     11.28 o 
   4   0   6    20243.12    19268.13    216.32 o 
   5   0   6       96.10      111.59     12.62 o 
   6   0   6     8044.34     8184.61     90.05 o 
   7   0   6     1074.55     1121.52     36.84 o 
   8   0   6     5407.50     5100.15     83.14 o 
   9   0   6        4.49       24.46      8.91 o 
  10   0   6     5065.02     4881.02     76.89 o 
  11   0   6      563.99      532.39     48.11 o 
  12   0   6      857.71      903.68     51.79 o 
  13   0   6       58.58       58.95     14.42 o 
  14   0   6     1828.63     1853.02     68.82 o 
  15   0   6      118.48      116.27     34.18 o 
  16   0   6      126.92      106.62     30.51 o 
  17   0   6       72.76       38.98     22.79 o 
   1   1   6      200.36      198.24      6.53 o 
   2   1   6    22692.46    21445.10    187.03 o 
   3   1   6      670.28      695.85     15.29 o 
   4   1   6     2064.31     2012.61     14.74 o 
   5   1   6       47.50       54.82      5.84 o 
   6   1   6     6540.50     6300.39     61.18 o 
   7   1   6      121.76      143.57     12.63 o 
   8   1   6     1693.59     1663.78     35.46 o 
   9   1   6       64.73       58.34      8.71 o 
  10   1   6     1207.99     1109.24     39.62 o 
  11   1   6        2.63       12.04     10.24 o 
  12   1   6      323.23      337.94     41.38 o 
  13   1   6       18.67       29.48     13.55 o 
  14   1   6      108.67      105.86     21.11 o 
  15   1   6       63.01       56.20     16.70 o 
  16   1   6        8.72       29.19     16.65 o 
  17   1   6        3.57       27.23     18.99 o 
   0   2   6     6778.58     6464.09    115.46 o 
   1   2   6        3.25        9.89      2.94 o 
   2   2   6       26.24       35.27      3.77 o 
   3   2   6        3.96       19.91      3.12 o 
   4   2   6     6298.37     6155.64     40.72 o 
   5   2   6       93.99      107.72     10.48 o 
   6   2   6      192.17      214.74     21.68 o 
   7   2   6        0.02       10.73      6.12 o 
   8   2   6     4469.31     4495.27     54.32 o 
   9   2   6       96.42      102.80     14.82 o 
  10   2   6      278.29      320.36     31.41 o 
  11   2   6       18.45       32.95     12.90 o 
  12   2   6     2107.00     2175.77     61.96 o 
  13   2   6        3.30       21.06     12.88 o 
  14   2   6      196.03      206.25     39.13 o 
  15   2   6       18.25       22.68     14.35 o 
  16   2   6      565.53      495.90     57.89 o 
  17   2   6       19.87       30.09     19.72 o 
   1   3   6        2.08        9.00      4.06 o 
   2   3   6    27200.20    25985.09    237.40 o 
   3   3   6       24.58       30.36      4.47 o 
   4   3   6      410.64      363.93     23.77 o 
   5   3   6       81.85       89.50      9.17 o 
   6   3   6    13959.09    13998.51    171.93 o 
   7   3   6      176.08      184.72     20.72 o 
   8   3   6     1123.90     1113.71     37.80 o 
   9   3   6      448.43      462.88     20.43 o 
  10   3   6     4477.81     4753.19     74.40 o 
  11   3   6      176.76      150.74     26.22 o 
  12   3   6     1170.95     1235.53     61.28 o 
  13   3   6      599.73      571.08     34.17 o 
  14   3   6      750.90      682.98     61.78 o 
  15   3   6       41.25       27.07     16.65 o 
  16   3   6      662.46      606.87     64.41 o 
   0   4   6    10610.70    10277.08    210.02 o 
   1   4   6      327.44      299.10     20.71 o 
   2   4   6      198.56      203.48     16.81 o 
   3   4   6       59.67       50.66      7.10 o 
   4   4   6     8202.64     7981.29    123.73 o 
   5   4   6      724.99      690.15     41.30 o 
   6   4   6     1027.59     1037.05     43.69 o 
   7   4   6       54.06       48.54      9.17 o 
   8   4   6     3598.43     3726.43     80.07 o 
   9   4   6      568.05      582.07     65.84 o 
  10   4   6     1348.04     1556.71     68.80 o 
  11   4   6      180.84      158.43     26.57 o 
  12   4   6      863.78      900.93     61.50 o 
  13   4   6      104.10       82.40     18.74 o 
  14   4   6      957.17     1033.01    109.27 o 
  15   4   6      198.73      130.99     37.61 o 
   1   5   6        5.73        7.59      5.22 o 
   2   5   6      233.32      180.40     18.07 o 
   3   5   6      128.65      137.94     26.03 o 
   4   5   6       59.56       67.35     17.13 o 
   5   5   6        5.27       21.70     17.52 o 
   6   5   6      305.65      283.74    101.73 o 
   7   5   6      304.18      292.91     60.00 o 
   8   5   6       84.93       60.12     19.39 o 
   9   5   6       86.04       84.77     21.38 o 
  10   5   6      334.57      267.21     63.91 o 
  11   5   6      151.81      137.36     28.60 o 
  12   5   6       12.32       42.05     18.44 o 
  13   5   6      165.04      109.39     34.03 o 
   0   6   6     3150.43     2793.03    253.51 o 
   1   6   6       25.63       32.16     10.38 o 
   2   6   6      124.07      115.97     22.27 o 
   3   6   6        2.83        9.65     17.82 o 
   4   6   6     2622.76     2809.51    125.36 o 
   5   6   6      122.06      110.49     25.00 o 
   6   6   6      607.65      591.45     56.87 o 
   7   6   6       44.28       64.99     22.46 o 
   8   6   6     1600.79     1836.99     72.21 o 
   9   6   6      114.08      108.94     36.29 o 
  10   6   6      467.07      341.45    102.45 o 
  11   6   6      170.64      119.39     31.43 o 
   1   7   6        2.50       27.10     21.11 o 
   2   7   6     3859.23     4294.39    182.79 o 
   3   7   6        0.26       40.90     22.52 o 
   4   7   6      122.50       90.37     38.54 o 
   5   7   6        6.93        6.99     15.85 o 
   6   7   6     1882.45     2165.04    131.80 o 
   7   7   6       21.86       18.26     20.08 o 
   8   7   6      219.45      152.82     66.52 o 
   1   1   7      702.98      702.76     10.63 o 
   2   1   7    26217.69    24400.70    164.43 o 
   3   1   7      652.09      653.83      9.66 o 
   4   1   7       28.39       24.87      4.14 o 
   5   1   7      125.17      155.82     10.78 o 
   6   1   7    12762.35    12580.66    117.29 o 
   7   1   7      239.05      244.29     15.79 o 
   8   1   7      628.16      536.52     23.99 o 
   9   1   7       55.95       79.92     11.30 o 
  10   1   7     3680.18     3623.46     73.42 o 
  11   1   7      126.95      162.45     21.43 o 
  12   1   7      963.93     1000.53     33.41 o 
  13   1   7       38.82       44.77     12.96 o 
  14   1   7      487.08      439.91     58.88 o 
  15   1   7       45.82       29.89     11.90 o 
  16   1   7      705.05      728.35     57.67 o 
  17   1   7       11.33       11.34     15.18 o 
   0   2   7    20817.95    19706.31    225.84 o 
   1   2   7      488.08      532.64     10.46 o 
   2   2   7      362.06      324.43      9.12 o 
   3   2   7      447.30      463.34     11.82 o 
   4   2   7    20568.24    19811.87    253.27 o 
   5   2   7      328.76      362.12     21.03 o 
   6   2   7     2196.00     2245.36     29.22 o 
   7   2   7       51.86       48.79      7.14 o 
   8   2   7    12982.49    13195.34    159.54 o 
   9   2   7      157.30      205.69     24.46 o 
  10   2   7     2996.90     3200.83     48.80 o 
  11   2   7        6.20       20.44     11.67 o 
  12   2   7     4959.54     5082.69     63.24 o 
  13   2   7       11.94       24.76     10.48 o 
  14   2   7     1860.37     1919.21     54.02 o 
  15   2   7       18.40       22.15     17.84 o 
  16   2   7     1201.31     1174.87     59.37 o 
   1   3   7        0.34       11.21      3.38 o 
   2   3   7     4634.77     4396.29     63.98 o 
   3   3   7      123.79      152.15     13.16 o 
   4   3   7       16.71       15.46      3.53 o 
   5   3   7      123.16      130.30     12.18 o 
   6   3   7     3358.34     3308.11     68.84 o 
   7   3   7       81.09       95.49     14.24 o 
   8   3   7       20.53       18.38      5.54 o 
   9   3   7      352.33      358.28     22.35 o 
  10   3   7     1738.62     1736.65     29.98 o 
  11   3   7        2.05       19.52      9.25 o 
  12   3   7       72.11       51.02     14.44 o 
  13   3   7      250.02      204.84     43.07 o 
  14   3   7      540.90      396.42    103.31 o 
  15   3   7       34.27       34.73     20.82 o 
  16   3   7       65.50       44.40     18.21 o 
   0   4   7     8949.21     8424.46    128.11 o 
   1   4   7      162.73      153.25     15.74 o 
   2   4   7      129.33      131.17     14.57 o 
   3   4   7       21.13       19.02      5.71 o 
   4   4   7     6785.09     6703.12     93.28 o 
   5   4   7      162.84      150.39     22.73 o 
   6   4   7      677.93      582.62     45.76 o 
   7   4   7       28.29       55.10     15.11 o 
   8   4   7     3407.65     3430.86    141.71 o 
   9   4   7       14.53       13.41      8.79 o 
  10   4   7      574.34      559.59     67.04 o 
  11   4   7       45.89       56.24     17.09 o 
  12   4   7     1277.73     1313.78     50.35 o 
  13   4   7       27.29       43.65     17.53 o 
  14   4   7      175.01      156.71     42.10 o 
  15   4   7        1.23       27.42     19.45 o 
   1   5   7       25.12       34.03      7.84 o 
   2   5   7    11437.76    11847.38    182.02 o 
   3   5   7       41.66       38.85     11.82 o 
   4   5   7      349.52      378.42     44.52 o 
   5   5   7       24.50       41.23     10.64 o 
   6   5   7     6828.13     7186.44    105.04 o 
   7   5   7       72.97       94.87     18.57 o 
   8   5   7      771.71      826.56     67.17 o 
   9   5   7       19.49       38.35     18.04 o 
  10   5   7     2392.53     2507.50    143.26 o 
  11   5   7      107.88      100.97     22.20 o 
  12   5   7      679.00      662.00     86.22 o 
  13   5   7        1.77       40.76     20.54 o 
   0   6   7     1780.72     1813.64    116.41 o 
   1   6   7      176.14      154.29     26.77 o 
   2   6   7       16.52       22.04     14.01 o 
   3   6   7       91.46       74.55     17.85 o 
   4   6   7     1421.98     1447.38     64.97 o 
   5   6   7      150.96      119.06     32.34 o 
   6   6   7      138.79      145.23     32.34 o 
   7   6   7       18.05       50.84     22.55 o 
   8   6   7      683.78      642.60     88.67 o 
   9   6   7       61.53       55.48     18.76 o 
  10   6   7      288.05      245.77     68.37 o 
  11   6   7        0.62       19.48     16.23 o 
   1   7   7        0.40        5.40     18.55 o 
   2   7   7      144.42       53.83     51.94 o 
   3   7   7       20.22       30.25     21.74 o 
   4   7   7        6.43       29.79     21.55 o 
   5   7   7       30.55       33.50     23.78 o 
   6   7   7       25.00       25.39     30.11 o 
   7   7   7       13.76       -2.40     21.11 o 
   8   7   7        7.18       23.88     20.51 o 
   0   0   8    43071.87    40351.68    237.82 o 
   1   0   8      119.37      127.02     17.65 o 
   2   0   8      633.92      603.30     15.22 o 
   3   0   8      370.77      363.67     12.43 o 
   4   0   8    37586.47    35795.02    287.50 o 
   5   0   8      524.81      516.64     20.38 o 
   6   0   8     2955.02     2981.65     47.25 o 
   7   0   8      473.10      510.92     22.36 o 
   8   0   8    19574.34    20209.82    587.83 o 
   9   0   8      420.09      387.99     39.93 o 
  10   0   8     3398.76     3459.35    116.70 o 
  11   0   8      125.79      134.94     22.11 o 
  12   0   8     6158.79     6436.08    111.03 o 
  13   0   8      123.35      119.45     27.42 o 
  14   0   8     1892.90     1992.57     74.76 o 
  15   0   8       12.85       37.15     17.78 o 
  16   0   8     1147.44     1125.88     90.65 o 
  17   0   8        3.91        6.69     17.08 o 
   1   1   8     1212.56     1222.93     16.20 o 
   2   1   8    16274.02    16016.36     94.81 o 
   3   1   8      305.68      306.90      8.88 o 
   4   1   8        6.97        9.71      3.66 o 
   5   1   8      845.97      802.81     17.00 o 
   6   1   8     7736.98     7759.00     78.63 o 
   7   1   8        1.64       13.77      4.79 o 
   8   1   8      463.26      449.67     25.86 o 
   9   1   8      175.68      164.08     16.65 o 
  10   1   8     2461.95     2343.87     68.34 o 
  11   1   8       33.42       50.38     13.91 o 
  12   1   8      881.81      955.14     40.74 o 
  13   1   8        0.70       -3.19     12.14 o 
  14   1   8      396.94      328.20     53.59 o 
  15   1   8       19.50       27.89     11.09 o 
  16   1   8      668.73      595.05     89.13 o 
  17   1   8        5.66       21.52     13.73 o 
   0   2   8    10262.46    10393.83    101.90 o 
   1   2   8     1131.24     1149.77     11.78 o 
   2   2   8        7.64       16.57      3.47 o 
   3   2   8      496.36      487.33     14.45 o 
   4   2   8     5062.31     5200.01     42.34 o 
   5   2   8      576.33      606.46     18.03 o 
   6   2   8      121.46      154.77     16.01 o 
   7   2   8       40.89       42.35      7.08 o 
   8   2   8      823.44      805.26     34.42 o 
   9   2   8       42.72       61.30     11.33 o 
  10   2   8      114.42      124.37     17.21 o 
  11   2   8        1.52       13.51     10.29 o 
  12   2   8       52.68       59.05     12.86 o 
  13   2   8       10.38       28.07     10.18 o 
  14   2   8       24.15       25.97     15.52 o 
  15   2   8        5.67       20.48     12.60 o 
  16   2   8       10.82       28.79     12.16 o 
   1   3   8       79.64      106.27      9.68 o 
   2   3   8    20928.63    20667.73    245.80 o 
   3   3   8       54.88       64.65      7.49 o 
   4   3   8     2582.52     2533.07     41.24 o 
   5   3   8      269.30      255.58     17.89 o 
   6   3   8    10510.82    10480.50    168.27 o 
   7   3   8      102.88       96.41     13.75 o 
   8   3   8     3674.21     3852.23     53.91 o 
   9   3   8      374.81      375.68     28.28 o 
  10   3   8     2636.69     2697.37     67.18 o 
  11   3   8       99.51       85.01     18.24 o 
  12   3   8     1667.87     1829.58     60.97 o 
  13   3   8      241.06      196.32     38.93 o 
  14   3   8      420.63      365.88     78.23 o 
  15   3   8       49.28       44.24     17.95 o 
  16   3   8      365.09      305.92     70.26 o 
   0   4   8    16023.62    15380.95    374.92 o 
   1   4   8      343.69      350.52     22.35 o 
   2   4   8      490.55      454.18     22.97 o 
   3   4   8      246.43      253.32     17.66 o 
   4   4   8    11356.96    10738.86    286.54 o 
   5   4   8      174.38      154.38     23.72 o 
   6   4   8     2347.11     2351.94     58.16 o 
   7   4   8        9.58       30.15     14.86 o 
   8   4   8     4059.74     4111.22     73.45 o 
   9   4   8       76.92       70.27     13.75 o 
  10   4   8     1741.53     1828.36     74.78 o 
  11   4   8       57.03       63.22     15.93 o 
  12   4   8      856.45      848.44     60.61 o 
  13   4   8       71.25       64.95     19.33 o 
  14   4   8      405.37      265.32     83.15 o 
  15   4   8      103.73       69.48     24.20 o 
   1   5   8        0.95       15.29      6.77 o 
   2   5   8     1941.65     1946.37     65.30 o 
   3   5   8      103.22      124.33     21.87 o 
   4   5   8       13.56       22.67     12.02 o 
   5   5   8       68.38       79.21     16.94 o 
   6   5   8      412.26      415.20     61.66 o 
   7   5   8      166.33      168.60     36.21 o 
   8   5   8        4.99       15.99     11.97 o 
   9   5   8       49.24       54.19     22.12 o 
  10   5   8        1.48        8.45     24.84 o 
  11   5   8       26.78       22.56     18.82 o 
  12   5   8        6.18       26.24     17.53 o 
  13   5   8        3.20       12.28     13.89 o 
   0   6   8     4233.48     4208.37    110.80 o 
   1   6   8       47.10       57.95     12.13 o 
   2   6   8       11.09       24.30     15.05 o 
   3   6   8       39.72       60.05     16.48 o 
   4   6   8     3447.13     3609.74    153.28 o 
   5   6   8      121.73       96.45     25.83 o 
   6   6   8       10.26       31.67     19.70 o 
   7   6   8       90.31       84.45     25.52 o 
   8   6   8     1794.38     1780.99     87.08 o 
   9   6   8      196.15      143.20     44.08 o 
  10   6   8       58.42       62.82     28.15 o 
  11   6   8      109.46      113.82     40.86 o 
   1   7   8       49.09       84.28     42.97 o 
   2   7   8     2720.84     2718.00    136.43 o 
   3   7   8       70.13       57.10     39.05 o 
   4   7   8      116.29       78.81     43.67 o 
   5   7   8        9.55       12.30     24.06 o 
   6   7   8     2303.64     2255.67    137.44 o 
   7   7   8       56.16       43.54     20.01 o 
   8   7   8      310.47      170.27     79.21 o 
   1   1   9      101.80      101.94      8.97 o 
   2   1   9    25717.62    24266.58    174.02 o 
   3   1   9      508.07      532.92     12.02 o 
   4   1   9     1780.90     1758.25     29.19 o 
   5   1   9       42.86       51.51      6.88 o 
   6   1   9    13759.86    13450.11    126.46 o 
   7   1   9      363.35      426.48     26.51 o 
   8   1   9     2651.35     2663.34     48.84 o 
   9   1   9       58.66       52.46      9.66 o 
  10   1   9     4724.20     4476.17    108.96 o 
  11   1   9       96.29      107.78     13.91 o 
  12   1   9     1461.26     1601.00     45.47 o 
  13   1   9       41.32       40.63     10.35 o 
  14   1   9     1150.76     1133.84     63.04 o 
  15   1   9        5.65       26.67     12.72 o 
  16   1   9      381.59      362.27     59.29 o 
  17   1   9       22.37       32.02     15.13 o 
   0   2   9    38040.46    36211.83    376.21 o 
   1   2   9      296.43      357.52     14.15 o 
   2   2   9      276.17      288.30     12.58 o 
   3   2   9      214.25      225.87     14.29 o 
   4   2   9    26895.29    26930.81    210.53 o 
   5   2   9      765.77      744.20     22.63 o 
   6   2   9     1530.24     1524.51     34.07 o 
   7   2   9      521.65      532.70     20.17 o 
   8   2   9    10353.08    10911.87    127.07 o 
   9   2   9      493.10      508.90     38.66 o 
  10   2   9     1493.79     1532.50     38.73 o 
  11   2   9      564.38      572.06     33.44 o 
  12   2   9     2297.46     2357.50     67.75 o 
  13   2   9      191.01      187.12     36.13 o 
  14   2   9      578.38      626.12     49.93 o 
  15   2   9      294.00      226.73     41.01 o 
  16   2   9      273.74      174.17     53.25 o 
   1   3   9      240.35      274.87     16.74 o 
   2   3   9     1979.42     1852.45     30.57 o 
   3   3   9      596.30      606.53     15.75 o 
   4   3   9      122.28      128.25     11.96 o 
   5   3   9       85.79      110.20     11.91 o 
   6   3   9      605.78      526.19     35.14 o 
   7   3   9      339.73      344.67     19.78 o 
   8   3   9      301.08      304.39     22.63 o 
   9   3   9      120.49      124.79     15.82 o 
  10   3   9       19.64       22.99      9.17 o 
  11   3   9       24.70       34.77      9.34 o 
  12   3   9      282.03      296.84     47.04 o 
  13   3   9      184.40      152.12     25.05 o 
  14   3   9       26.65       44.52     17.18 o 
  15   3   9       30.26       39.42     15.68 o 
   0   4   9     5885.62     5541.87     93.25 o 
   1   4   9       16.87       21.48      5.67 o 
   2   4   9        0.77        6.08      4.44 o 
   3   4   9       71.60       63.59      9.15 o 
   4   4   9     3988.55     4007.03     67.99 o 
   5   4   9       60.05       42.87      6.52 o 
   6   4   9       15.35       17.79      6.56 o 
   7   4   9      337.21      365.91     46.54 o 
   8   4   9     1244.80     1214.87     40.86 o 
   9   4   9       20.05       16.58      9.94 o 
  10   4   9      102.33      106.86     19.19 o 
  11   4   9      400.09      387.39     61.48 o 
  12   4   9      136.48      102.31     24.99 o 
  13   4   9        1.46       30.28     17.29 o 
  14   4   9      226.47      184.12     47.43 o 
   1   5   9     1459.90     1440.99     41.61 o 
   2   5   9     5934.88     6130.55     87.47 o 
   3   5   9     1413.15     1416.66     50.54 o 
   4   5   9      834.70      886.24     34.19 o 
   5   5   9      752.81      745.91     34.53 o 
   6   5   9     3654.51     3855.14     72.79 o 
   7   5   9      791.59      781.02     61.14 o 
   8   5   9     1634.91     1780.71     68.59 o 
   9   5   9      226.62      180.34     46.92 o 
  10   5   9     1460.98     1537.76     65.28 o 
  11   5   9      298.29      223.86     49.31 o 
  12   5   9     1166.04     1266.81     80.45 o 
  13   5   9       60.10       41.78     17.66 o 
   0   6   9     1851.27     1975.30     88.04 o 
   1   6   9       25.14       27.51     12.20 o 
   2   6   9       69.85       60.70     17.86 o 
   3   6   9      107.84      102.81     23.67 o 
   4   6   9     1440.33     1506.89     81.15 o 
   5   6   9        7.24       20.87     17.74 o 
   6   6   9      344.32      321.38     70.38 o 
   7   6   9      100.96       77.88     19.25 o 
   8   6   9      667.30      713.53     81.06 o 
   9   6   9       35.53       42.23     18.53 o 
  10   6   9      309.23      209.71     73.37 o 
  11   6   9       56.22       47.69     22.02 o 
   1   7   9        2.46       35.80     46.32 o 
   2   7   9       29.83      -13.84     65.06 o 
   3   7   9       54.75       63.24     74.17 o 
   4   7   9       47.17       69.78     38.31 o 
   5   7   9        7.56        2.52     41.06 o 
   6   7   9       89.88       74.43     32.20 o 
   7   7   9       88.29       66.59     22.78 o 
   0   0  10    41572.45    40610.86    641.35 o 
   1   0  10        0.44        9.56      5.16 o 
   2   0  10      608.72      618.30     16.53 o 
   3   0  10      117.73      152.47     17.03 o 
   4   0  10    25302.95    23919.87    184.61 o 
   5   0  10       98.21      139.02     22.79 o 
   6   0  10     2665.90     2563.21     34.98 o 
   7   0  10      151.86      235.99     36.50 o 
   8   0  10     8157.57     7570.31    106.91 o 
   9   0  10      109.96      138.10     23.67 o 
  10   0  10     2776.95     2275.46    201.89 o 
  11   0  10       83.65       85.76     19.73 o 
  12   0  10     1413.95     1389.03     49.68 o 
  13   0  10        4.19       13.75     16.29 o 
  14   0  10     1769.12     1767.67     71.46 o 
  15   0  10       40.07       51.60     32.10 o 
  16   0  10       53.87       61.67     27.03 o 
  17   0  10       12.36       11.53     17.38 o 
   1   1  10       59.66       68.79      6.53 o 
   2   1  10     5947.92     5389.58     36.26 o 
   3   1  10      266.64      274.36     10.89 o 
   4   1  10     2490.09     2658.92     35.78 o 
   5   1  10       43.10       81.77      9.36 o 
   6   1  10     3317.96     2983.08     37.15 o 
   7   1  10       32.21       46.18      7.55 o 
   8   1  10     2841.68     2919.01     55.59 o 
   9   1  10        0.10       13.35      4.78 o 
  10   1  10     1202.29     1076.82     33.64 o 
  11   1  10        0.04       13.41      5.66 o 
  12   1  10     1581.68     1658.20     47.65 o 
  13   1  10       20.25       26.26     10.87 o 
  14   1  10      255.69      256.18     42.29 o 
  15   1  10       21.09       28.59     15.28 o 
  16   1  10      560.29      478.92     62.65 o 
  17   1  10       16.20       26.14     14.34 o 
   0   2  10      474.71      647.24     26.40 o 
   1   2  10     1436.27     1554.49     28.87 o 
   2   2  10       46.04       51.78      5.52 o 
   3   2  10      484.95      551.36     15.31 o 
   4   2  10       42.34       85.78      9.13 o 
   5   2  10      473.02      470.53     21.53 o 
   6   2  10      312.75      302.00     22.36 o 
   7   2  10        9.17       15.27      4.96 o 
   8   2  10      149.64      158.23     17.39 o 
   9   2  10        8.54       22.87      8.67 o 
  10   2  10      529.50      537.54     40.50 o 
  11   2  10       30.90       40.93     10.57 o 
  12   2  10      145.91      155.56     21.78 o 
  13   2  10        6.86       26.94     14.51 o 
  14   2  10      444.60      432.63     52.48 o 
  15   2  10       15.08        3.32     17.12 o 
  16   2  10       30.72       36.56     15.55 o 
   1   3  10      279.36      260.77     19.34 o 
   2   3  10    23401.17    22946.57    157.86 o 
   3   3  10        3.63       12.00      4.10 o 
   4   3  10      210.20      195.21     16.42 o 
   5   3  10      770.77      762.75     22.17 o 
   6   3  10    15871.04    15549.33    250.88 o 
   7   3  10      107.59      105.71     15.01 o 
   8   3  10      905.63      919.71     27.46 o 
   9   3  10      497.50      504.18     31.78 o 
  10   3  10     7512.01     7921.68     95.44 o 
  11   3  10       41.20       30.10      7.62 o 
  12   3  10     1298.82     1375.05     59.88 o 
  13   3  10      162.85      157.57     27.23 o 
  14   3  10     2275.42     2384.40     80.63 o 
  15   3  10        1.77        9.68     21.27 o 
   0   4  10    19995.32    19406.67    362.86 o 
   1   4  10      891.52      870.10     26.67 o 
   2   4  10        3.04        8.17      6.66 o 
   3   4  10     1531.12     1552.61     44.07 o 
   4   4  10    17049.70    16925.29    254.13 o 
   5   4  10      262.41      245.24     13.70 o 
   6   4  10       21.09       23.46      4.94 o 
   7   4  10     1127.68     1191.21     33.89 o 
   8   4  10    10217.64    10704.83    199.86 o 
   9   4  10       53.23       63.71     14.24 o 
  10   4  10      175.29      162.07     30.48 o 
  11   4  10      393.88      373.77     61.85 o 
  12   4  10     3828.95     4102.33    117.85 o 
  13   4  10       32.13       39.21     20.14 o 
  14   4  10      328.25      265.44     52.22 o 
   1   5  10     1613.17     1600.79     42.48 o 
   2   5  10      158.10      170.44     21.77 o 
   3   5  10     1221.54     1149.82     24.60 o 
   4   5  10        0.24       24.41     11.66 o 
   5   5  10      755.72      760.89     28.53 o 
   6   5  10        4.45       17.85     14.35 o 
   7   5  10      237.88      200.51     40.51 o 
   8   5  10       48.12       66.53     19.08 o 
   9   5  10      153.90      168.36     31.26 o 
  10   5  10      159.43      138.08     30.73 o 
  11   5  10        0.03       20.21     16.57 o 
  12   5  10      203.63      162.62     37.64 o 
  13   5  10       30.98       21.23     23.08 o 
   0   6  10     2608.34     2704.88    123.56 o 
   1   6  10        9.14        7.49     10.50 o 
   2   6  10      108.10      151.14     26.06 o 
   3   6  10      200.80      173.54     32.22 o 
   4   6  10     1752.83     1835.37     92.86 o 
   5   6  10      207.22      164.43     42.00 o 
   6   6  10      429.01      499.09     63.94 o 
   7   6  10      486.58      429.48    128.68 o 
   8   6  10      538.00      399.66    145.68 o 
   9   6  10      172.69      113.44     41.02 o 
  10   6  10      201.59      144.20     75.41 o 
   1   7  10      215.26      172.91     48.48 o 
   2   7  10     1807.67     1963.12    139.90 o 
   3   7  10      130.28      109.14     31.55 o 
   4   7  10      184.34      147.95     97.20 o 
   5   7  10      119.69      121.88     51.58 o 
   6   7  10      754.59      634.82     97.42 o 
   7   7  10       18.77       28.87     27.69 o 
   1   1  11       47.81       68.61      6.07 o 
   2   1  11    69737.13    71319.32    648.24 o 
   3   1  11        1.23       11.53      3.35 o 
   4   1  11     1995.06     2012.03     39.01 o 
   5   1  11        6.18       14.26      6.15 o 
   6   1  11    31869.58    33583.27    302.20 o 
   7   1  11       48.14       70.37     10.49 o 
   8   1  11     2700.24     2790.88     54.79 o 
   9   1  11        0.77       10.91      5.98 o 
  10   1  11     9777.30     9980.13    194.51 o 
  11   1  11       14.63       15.93      5.21 o 
  12   1  11     1659.41     1790.56     57.27 o 
  13   1  11        3.27       20.35     11.44 o 
  14   1  11     2332.77     2312.14     85.80 o 
  15   1  11        0.22       23.03     12.57 o 
  16   1  11      614.98      610.09     61.22 o 
   0   2  11    82139.29    81413.86    301.46 o 
   1   2  11       76.49       96.48      9.40 o 
   2   2  11      750.65      730.42     15.46 o 
   3   2  11        0.59       12.03      3.51 o 
   4   2  11    52984.56    54358.05    318.76 o 
   5   2  11      107.34      127.16     14.12 o 
   6   2  11     3524.68     3712.84     63.17 o 
   7   2  11        7.77       18.46      7.17 o 
   8   2  11    18589.15    20200.03    258.77 o 
   9   2  11       54.76       41.43     10.08 o 
  10   2  11     3466.36     3777.76     56.89 o 
  11   2  11       38.17       37.63      9.08 o 
  12   2  11     4431.57     4613.03     66.14 o 
  13   2  11       17.54       19.67     11.98 o 
  14   2  11     1885.11     2057.21     63.67 o 
  15   2  11       30.90       25.35     15.26 o 
  16   2  11      765.55      653.22     48.98 o 
   1   3  11       21.25       19.54      4.06 o 
   2   3  11     3118.09     3143.99     43.54 o 
   3   3  11        1.80        9.26      4.92 o 
   4   3  11     3288.12     3312.25     55.35 o 
   5   3  11        1.61       12.07      5.07 o 
   6   3  11     2178.77     1972.11     59.74 o 
   7   3  11       12.69       20.64      7.71 o 
   8   3  11     4941.77     5159.43    117.36 o 
   9   3  11        8.07       30.18     10.70 o 
  10   3  11     1132.58     1107.13     43.36 o 
  11   3  11        2.82        6.17     11.55 o 
  12   3  11     3018.98     3315.08     97.64 o 
  13   3  11       38.89       34.92     12.62 o 
  14   3  11      455.64      311.60     65.79 o 
  15   3  11        2.68       28.02     14.78 o 
   0   4  11     1266.35     1233.12     33.27 o 
   1   4  11       18.79       17.62      6.10 o 
   2   4  11      123.17      117.28     15.42 o 
   3   4  11       15.42       19.42      5.27 o 
   4   4  11      691.50      666.03     23.04 o 
   5   4  11       16.25       18.85      5.15 o 
   6   4  11      544.47      550.51     18.17 o 
   7   4  11       22.12       27.11      8.38 o 
   8   4  11      125.37      117.24     19.42 o 
   9   4  11       20.17       12.91     13.71 o 
  10   4  11      368.57      364.14     58.88 o 
  11   4  11       36.80       47.80     16.71 o 
  12   4  11       14.87       30.84     16.28 o 
  13   4  11        9.08       15.50     11.39 o 
  14   4  11       46.98       65.06     18.05 o 
   1   5  11      345.77      281.24     35.73 o 
   2   5  11     3123.82     3317.95     75.05 o 
   3   5  11      277.25      233.42     27.70 o 
   4   5  11      260.65      236.94     36.41 o 
   5   5  11      216.87      198.49     32.55 o 
   6   5  11     1366.21     1445.50     78.00 o 
   7   5  11      166.86      145.86     32.60 o 
   8   5  11      527.86      476.91     55.35 o 
   9   5  11       93.05       87.15     19.14 o 
  10   5  11      202.58      176.29     42.16 o 
  11   5  11       90.77       98.16     28.46 o 
  12   5  11      450.74      329.55    108.54 o 
   0   6  11     3624.18     3860.10    165.26 o 
   1   6  11       66.04       45.92      8.33 o 
   2   6  11       10.30       17.09     12.54 o 
   3   6  11      125.75      106.99     22.27 o 
   4   6  11     2418.66     2689.06     96.32 o 
   5   6  11       12.44       14.51     15.88 o 
   6   6  11       52.46       61.11     19.65 o 
   7   6  11       95.22      109.76     34.10 o 
   8   6  11      707.48      663.90     73.38 o 
   9   6  11        1.75       16.31     26.86 o 
  10   6  11       42.36       54.25     28.81 o 
   1   7  11       33.26       35.04     40.25 o 
   2   7  11      334.64      257.40     53.47 o 
   3   7  11        6.08       33.35     24.20 o 
   4   7  11       78.61       48.64     76.14 o 
   5   7  11       33.96       20.48     22.58 o 
   6   7  11      188.52      117.56     41.67 o 
   7   7  11        0.79       21.70     18.21 o 
   0   0  12    41735.09    39431.59    307.67 o 
   1   0  12      127.85      146.22     16.81 o 
   2   0  12       67.24       63.44      9.86 o 
   3   0  12        1.10       21.78      7.55 o 
   4   0  12    27384.19    25811.46    317.75 o 
   5   0  12      124.35      120.88     18.12 o 
   6   0  12     1417.52     1451.51     48.13 o 
   7   0  12      100.54      148.30     24.28 o 
   8   0  12    10006.75     9904.26    139.31 o 
   9   0  12      186.77      217.43     37.36 o 
  10   0  12     2457.71     2668.03     61.07 o 
  11   0  12       28.41       27.97     14.07 o 
  12   0  12     2112.73     2146.00     82.64 o 
  13   0  12      232.87      214.13     35.02 o 
  14   0  12     1498.83     1596.10     70.30 o 
  15   0  12        0.15       21.50     21.57 o 
  16   0  12      173.14      132.22     42.13 o 
   1   1  12      202.09      229.25     13.56 o 
   2   1  12     3607.40     2969.10     58.60 o 
   3   1  12        8.89       12.59      3.96 o 
   4   1  12     1151.68     1100.07     26.98 o 
   5   1  12      204.11      273.37     26.61 o 
   6   1  12     3758.32     3735.47     38.15 o 
   7   1  12       54.14       75.35      9.91 o 
   8   1  12     1792.55     1802.83     45.94 o 
   9   1  12       31.57       43.43      8.81 o 
  10   1  12     1492.15     1571.99     55.47 o 
  11   1  12      216.91      219.92     26.91 o 
  12   1  12     1288.95     1310.13     45.04 o 
  13   1  12        3.31       22.81     10.98 o 
  14   1  12      282.66      243.68     50.13 o 
  15   1  12      242.46      146.24     36.99 o 
  16   1  12      513.77      454.06     59.23 o 
   0   2  12      496.53      408.87     25.28 o 
   1   2  12     1795.52     2061.88     21.38 o 
   2   2  12      229.10      232.73     19.79 o 
   3   2  12     1201.90     1334.80     29.80 o 
   4   2  12      448.67      415.21     19.80 o 
   5   2  12      402.10      437.65     21.24 o 
   6   2  12      725.79      733.84     30.36 o 
   7   2  12      106.55      126.58     15.64 o 
   8   2  12      238.28      292.48     28.11 o 
   9   2  12        6.24       13.25      5.75 o 
  10   2  12      543.11      564.36     32.01 o 
  11   2  12        1.61       10.24     11.65 o 
  12   2  12       82.78       98.84     16.56 o 
  13   2  12        1.41       27.03     13.23 o 
  14   2  12      278.02      234.72     45.65 o 
  15   2  12        0.79       12.59     14.32 o 
  16   2  12       26.42       32.61     17.44 o 
   1   3  12      545.42      556.59     22.46 o 
   2   3  12    22751.56    23156.24    181.23 o 
   3   3  12       19.36       28.40      4.59 o 
   4   3  12     1052.93      974.41     24.44 o 
   5   3  12     1209.59     1261.85     25.75 o 
   6   3  12    13026.14    12965.29    193.03 o 
   7   3  12      346.97      355.69     27.80 o 
   8   3  12     1924.42     2014.28     48.82 o 
   9   3  12      606.97      637.07     29.43 o 
  10   3  12     4761.77     4920.25     63.56 o 
  11   3  12      153.57      135.16     22.54 o 
  12   3  12     1390.95     1517.94     55.75 o 
  13   3  12      155.85      143.74     27.55 o 
  14   3  12     1227.95     1243.04     79.26 o 
  15   3  12        0.17       20.86     17.86 o 
   0   4  12    22900.03    22872.34    679.07 o 
   1   4  12     2771.20     2708.00     63.54 o 
   2   4  12       82.72       83.85     10.74 o 
   3   4  12     4059.39     4018.67     73.72 o 
   4   4  12    16813.59    17682.46    264.91 o 
   5   4  12      694.45      665.56     24.32 o 
   6   4  12      503.38      492.17     18.60 o 
   7   4  12     2230.79     2305.68     61.21 o 
   8   4  12     7383.94     7636.77    121.28 o 
   9   4  12      141.25      132.02     22.23 o 
  10   4  12      554.50      528.43     43.77 o 
  11   4  12      493.92      434.84     75.79 o 
  12   4  12     2173.38     2267.29     84.74 o 
  13   4  12      141.80       92.59     26.37 o 
  14   4  12      279.53      224.52     63.87 o 
   1   5  12     2820.57     2945.00     71.41 o 
   2   5  12       36.25       41.16     12.05 o 
   3   5  12     1517.33     1545.96     27.85 o 
   4   5  12      167.53      155.42     29.56 o 
   5   5  12     1681.77     1808.28     54.67 o 
   6   5  12       33.89       27.04     11.01 o 
   7   5  12      162.40      135.65     25.39 o 
   8   5  12      254.01      207.95     45.68 o 
   9   5  12      362.93      310.36     71.82 o 
  10   5  12       21.27       42.63     29.67 o 
  11   5  12        7.83       27.80     24.63 o 
  12   5  12      159.32       97.11     39.73 o 
   0   6  12     1812.67     1722.96    109.86 o 
   1   6  12        0.29       19.94     10.20 o 
   2   6  12       23.20       16.70     12.40 o 
   3   6  12      474.58      466.84     44.30 o 
   4   6  12     1568.37     1597.34     67.96 o 
   5   6  12      317.45      272.04     56.09 o 
   6   6  12      123.84      113.69     39.71 o 
   7   6  12      813.06      871.28     84.97 o 
   8   6  12      906.73      861.51     75.05 o 
   9   6  12      362.24      218.46     90.67 o 
  10   6  12      130.44       98.95     28.42 o 
   1   7  12      810.28      756.19     97.69 o 
   2   7  12     1663.37     1677.76    147.57 o 
   3   7  12      488.09      374.70    197.59 o 
   4   7  12       69.74       64.12     25.55 o 
   5   7  12      545.43      320.46    188.96 o 
   6   7  12     1000.57      995.48     85.22 o 
   1   1  13      418.94      466.84     17.19 o 
   2   1  13     6553.06     5737.56     71.86 o 
   3   1  13      598.29      620.53     18.87 o 
   4   1  13      539.91      499.71     13.67 o 
   5   1  13      172.25      271.66     27.45 o 
   6   1  13     5512.73     5312.10     51.66 o 
   7   1  13      331.33      403.09     38.34 o 
   8   1  13     1296.03     1306.45     34.32 o 
   9   1  13      106.82      142.10     16.57 o 
  10   1  13     2393.53     2481.14     57.25 o 
  11   1  13      108.98      127.93     19.56 o 
  12   1  13     1091.22     1077.77     43.97 o 
  13   1  13       72.25       69.87     14.96 o 
  14   1  13      566.58      529.11     49.67 o 
  15   1  13       20.01       24.96     11.64 o 
  16   1  13      413.30      335.02     44.86 o 
   0   2  13    16724.30    15663.48    144.67 o 
   1   2  13      686.99      818.51     30.68 o 
   2   2  13       26.08       28.82      6.72 o 
   3   2  13      858.70      935.61     16.96 o 
   4   2  13    13387.59    12687.97    131.46 o 
   5   2  13      524.10      576.05     23.96 o 
   6   2  13      397.52      422.85     37.91 o 
   7   2  13      789.63      817.57     32.38 o 
   8   2  13     6883.93     6868.69     85.54 o 
   9   2  13      327.75      320.05     18.59 o 
  10   2  13      629.85      659.34     37.10 o 
  11   2  13      546.68      552.41     49.52 o 
  12   2  13     2005.25     2002.12     59.26 o 
  13   2  13      131.92      101.47     21.02 o 
  14   2  13      343.83      266.28     55.85 o 
  15   2  13      274.22      184.43     43.72 o 
  16   2  13      248.69      173.82     42.86 o 
   1   3  13      279.42      294.95     21.01 o 
   2   3  13      225.65      177.33     16.67 o 
   3   3  13      334.09      341.43     23.42 o 
   4   3  13       85.00      102.17     11.68 o 
   5   3  13      160.10      167.07     18.20 o 
   6   3  13      111.92       86.47     10.99 o 
   7   3  13      114.13      140.11     18.65 o 
   8   3  13       62.46       57.25     12.18 o 
   9   3  13      179.44      187.91     25.66 o 
  10   3  13        8.50       24.71     10.24 o 
  11   3  13        0.05        5.07     12.11 o 
  12   3  13        4.79       31.69     14.96 o 
  13   3  13      261.57      234.54     54.08 o 
  14   3  13       25.02       29.96     17.16 o 
  15   3  13       43.03       34.08     15.13 o 
   0   4  13    12440.78    12182.61    189.06 o 
   1   4  13       19.97       24.19      5.58 o 
   2   4  13       11.84       13.91      6.60 o 
   3   4  13      221.26      190.53     17.42 o 
   4   4  13     8983.77     8896.80    121.28 o 
   5   4  13        0.12        9.92      9.02 o 
   6   4  13      105.09      102.65     16.02 o 
   7   4  13      533.69      480.83     30.83 o 
   8   4  13     3190.39     3235.60     97.34 o 
   9   4  13        0.44       19.64     11.31 o 
  10   4  13      257.99      214.08     50.80 o 
  11   4  13      553.41      489.91     67.98 o 
  12   4  13      566.44      394.95     91.15 o 
  13   4  13        5.71       34.68     17.55 o 
  14   4  13      322.66      251.60     86.81 o 
   1   5  13     2352.82     2281.41     55.71 o 
   2   5  13     7774.03     8080.36    101.36 o 
   3   5  13     2426.96     2497.99     47.64 o 
   4   5  13      650.64      654.07     34.37 o 
   5   5  13     1375.16     1384.81     59.60 o 
   6   5  13     5352.87     5244.54    181.27 o 
   7   5  13     1604.40     1680.14     88.27 o 
   8   5  13     1486.29     1588.83     86.91 o 
   9   5  13      500.57      406.41     75.79 o 
  10   5  13     2387.00     2386.99    118.61 o 
  11   5  13      721.44      572.59    137.29 o 
  12   5  13     1147.23     1148.98     87.22 o 
   0   6  13     1577.21     1518.90     92.34 o 
   1   6  13      115.54       92.55     19.58 o 
   2   6  13       34.56       27.26     17.04 o 
   3   6  13      233.86      177.83     38.79 o 
   4   6  13     1417.43     1389.28    102.35 o 
   5   6  13       10.68       17.25     18.00 o 
   6   6  13      231.13      201.93     57.74 o 
   7   6  13      238.63      197.89     60.91 o 
   8   6  13      896.20      906.74    153.78 o 
   9   6  13        3.04       33.36     24.61 o 
  10   6  13      315.02      244.24     70.83 o 
   1   7  13        3.41       37.17     30.16 o 
   2   7  13       29.17       27.51     40.50 o 
   3   7  13       18.61        2.95     21.30 o 
   4   7  13      104.95       97.14     43.78 o 
   5   7  13       44.97       34.68     30.08 o 
   6   7  13       25.72       68.09     39.33 o 
   0   0  14    40195.39    39941.16   1132.11 o 
   1   0  14     1176.97     1193.74     33.98 o 
   2   0  14      784.37      791.54     29.70 o 
   3   0  14      271.57      250.86     27.87 o 
   4   0  14    32036.37    33120.50    305.62 o 
   5   0  14     1985.25     2063.95     54.91 o 
   6   0  14     3568.35     3630.66     63.69 o 
   7   0  14      254.93      245.44     30.07 o 
   8   0  14    15939.46    16798.40    268.44 o 
   9   0  14     1144.59     1169.77     54.70 o 
  10   0  14     2861.07     3014.93    124.09 o 
  11   0  14      188.86      178.60     33.06 o 
  12   0  14     5070.19     5174.56    104.30 o 
  13   0  14      347.17      300.49     54.19 o 
  14   0  14     1012.94     1061.88     64.77 o 
  15   0  14       80.00       58.12     27.36 o 
  16   0  14     1170.52     1088.21     77.66 o 
   1   1  14       12.28       16.15      4.02 o 
   2   1  14    16374.58    16383.49    164.05 o 
   3   1  14      158.86      222.39     19.86 o 
   4   1  14       51.52       38.97      7.31 o 
   5   1  14        3.46       13.18      5.27 o 
   6   1  14     7745.02     7791.80     75.74 o 
   7   1  14      288.79      411.67     37.89 o 
   8   1  14      402.25      444.47     29.75 o 
   9   1  14       54.43       71.01     10.94 o 
  10   1  14     2011.69     1991.99     49.04 o 
  11   1  14       79.68       81.98     19.11 o 
  12   1  14      514.55      494.57     67.86 o 
  13   1  14      128.69      130.13     23.79 o 
  14   1  14      336.16      241.10     53.07 o 
  15   1  14        5.56       21.97     16.75 o 
  16   1  14      268.16      187.21     43.81 o 
   0   2  14     5684.85     5786.76     69.42 o 
   1   2  14      553.81      534.02     24.00 o 
   2   2  14        0.42        6.68      5.89 o 
   3   2  14      350.46      344.20     30.37 o 
   4   2  14     3274.24     3209.41     51.59 o 
   5   2  14      102.72      145.10     16.45 o 
   6   2  14        3.13        9.84      7.42 o 
   7   2  14        0.88        6.65      8.03 o 
   8   2  14      770.55      741.84     34.38 o 
   9   2  14        0.02       10.05      8.89 o 
  10   2  14        4.88       18.89     11.76 o 
  11   2  14      139.62      128.40     20.10 o 
  12   2  14       90.38       96.67     16.13 o 
  13   2  14        3.09       18.53     12.59 o 
  14   2  14        2.62       31.82     15.21 o 
  15   2  14      102.12       51.13     15.63 o 
   1   3  14      340.27      356.13     27.96 o 
   2   3  14     9545.36     9603.50     92.45 o 
   3   3  14       14.18       28.13      6.28 o 
   4   3  14     1370.44     1389.51     38.17 o 
   5   3  14      466.55      469.69     29.14 o 
   6   3  14     4530.34     4504.43     72.02 o 
   7   3  14       22.90       23.85      9.93 o 
   8   3  14     2153.27     2286.52     54.24 o 
   9   3  14      151.55      166.60     25.99 o 
  10   3  14      965.35      987.35     29.39 o 
  11   3  14        1.61       21.21     12.42 o 
  12   3  14     1117.17     1192.24     50.23 o 
  13   3  14       11.04       24.86     12.86 o 
  14   3  14       73.14       75.57     28.08 o 
  15   3  14       26.43       32.45     16.98 o 
   0   4  14     5604.91     5488.64    101.70 o 
   1   4  14        8.33       23.17      7.85 o 
   2   4  14      415.20      342.22     26.48 o 
   3   4  14       94.14       95.79     12.08 o 
   4   4  14     3701.35     3730.38     56.24 o 
   5   4  14      290.89      284.94     27.19 o 
   6   4  14     1885.65     1894.43     36.54 o 
   7   4  14      114.65      113.62     20.02 o 
   8   4  14     1049.07      974.58     35.90 o 
   9   4  14      388.99      352.62     51.64 o 
  10   4  14     1339.76     1375.83     56.49 o 
  11   4  14       29.38       44.69     17.60 o 
  12   4  14      107.16       91.96     28.35 o 
  13   4  14      152.82      119.44     39.93 o 
   1   5  14      511.91      493.42     30.80 o 
   2   5  14      508.62      470.48     45.05 o 
   3   5  14      259.34      269.38     46.88 o 
   4   5  14        1.58       12.16     13.11 o 
   5   5  14      214.51      224.92     40.46 o 
   6   5  14       22.68       29.33     10.35 o 
   7   5  14       10.05       33.74     23.03 o 
   8   5  14       25.39       27.26     21.03 o 
   9   5  14        2.12       24.83     12.37 o 
  10   5  14      115.76      151.73     33.70 o 
  11   5  14       18.56       35.97     17.73 o 
  12   5  14       79.54       30.41     24.46 o 
   0   6  14     5161.06     5392.05    235.22 o 
   1   6  14      164.80      131.09     33.96 o 
   2   6  14        0.64       32.68     14.81 o 
   3   6  14      388.21      357.73     80.26 o 
   4   6  14     4178.88     4347.91    182.29 o 
   5   6  14       12.68        2.20     22.69 o 
   6   6  14       22.41       48.86     21.62 o 
   7   6  14      273.40      246.56     62.94 o 
   8   6  14     2180.79     2370.75    122.81 o 
   9   6  14        3.57       31.10     19.63 o 
   1   7  14        4.20       19.17     28.27 o 
   2   7  14     3583.32     3851.74    174.67 o 
   3   7  14       85.04       73.92     21.99 o 
   4   7  14      159.54      118.23     46.57 o 
   5   7  14        0.66       33.14     20.88 o 
   1   1  15      156.58      185.76     15.97 o 
   2   1  15    15072.50    14337.02    134.02 o 
   3   1  15       31.74       35.52      7.05 o 
   4   1  15      225.26      243.52     18.82 o 
   5   1  15       79.28      121.68     14.55 o 
   6   1  15     7795.58     7669.47     81.97 o 
   7   1  15        1.22       18.82      8.39 o 
   8   1  15      607.72      642.44     43.98 o 
   9   1  15        3.57       12.23     11.49 o 
  10   1  15     2120.55     2153.71     46.59 o 
  11   1  15       13.28       10.14     13.35 o 
  12   1  15      746.29      780.06     42.97 o 
  13   1  15       12.02       35.62     12.58 o 
  14   1  15      226.77      169.46     35.56 o 
  15   1  15       35.59       27.44     13.28 o 
  16   1  15      525.77      488.61     50.14 o 
   0   2  15    14171.34    13872.63    324.87 o 
   1   2  15       10.66       13.27      8.80 o 
   2   2  15      460.12      427.75     24.76 o 
   3   2  15       12.45       24.48      7.80 o 
   4   2  15    11185.44    10791.85    120.22 o 
   5   2  15       89.83      106.58     13.39 o 
   6   2  15     2461.82     2519.78     66.19 o 
   7   2  15      187.89      198.05     23.07 o 
   8   2  15     6113.09     6192.16     77.91 o 
   9   2  15      178.89      191.66     21.56 o 
  10   2  15     2729.39     2914.49     44.70 o 
  11   2  15      309.66      354.32     37.29 o 
  12   2  15     2351.59     2455.24     64.26 o 
  13   2  15      110.98      112.52     18.92 o 
  14   2  15     1485.55     1521.99     65.20 o 
  15   2  15      163.86      109.00     27.98 o 
   1   3  15      224.68      254.71     29.29 o 
   2   3  15     3428.09     3252.80     85.51 o 
   3   3  15      631.70      623.93     36.68 o 
   4   3  15       10.96       13.44      5.25 o 
   5   3  15       15.66       22.95      6.94 o 
   6   3  15     2401.90     2264.94     55.95 o 
   7   3  15      510.69      528.02     24.72 o 
   8   3  15       13.22       17.48      7.98 o 
   9   3  15        0.47        6.65     11.27 o 
  10   3  15     1081.22     1053.49     36.56 o 
  11   3  15       75.83       77.64     17.42 o 
  12   3  15        7.86       21.04     13.51 o 
  13   3  15       18.49       27.50     16.08 o 
  14   3  15      285.57      175.79     50.85 o 
   0   4  15     6861.84     6349.46    338.90 o 
   1   4  15       22.80       34.25      8.99 o 
   2   4  15      104.63       98.61     15.81 o 
   3   4  15       11.41       19.31      5.52 o 
   4   4  15     5772.04     5743.36     88.83 o 
   5   4  15       50.98       42.53      8.91 o 
   6   4  15      481.03      466.66     25.05 o 
   7   4  15      141.42      136.90     27.40 o 
   8   4  15     3466.12     3384.57    101.71 o 
   9   4  15        3.20       12.73     12.18 o 
  10   4  15      403.95      345.67     78.57 o 
  11   4  15      186.19      155.16     37.35 o 
  12   4  15     1529.14     1512.30     88.06 o 
  13   4  15        7.05       24.05     19.80 o 
   1   5  15        8.14       30.49      8.64 o 
   2   5  15    12317.00    12919.11    138.06 o 
   3   5  15        2.47       28.99     15.44 o 
   4   5  15      192.62      206.27     31.63 o 
   5   5  15        4.62       25.74     11.43 o 
   6   5  15     7492.50     7957.53    216.33 o 
   7   5  15       37.00        8.87     25.83 o 
   8   5  15      440.79      461.96     72.45 o 
   9   5  15        0.25       10.20     17.09 o 
  10   5  15     2907.03     3112.19    135.80 o 
  11   5  15       73.11       64.52     20.74 o 
   0   6  15     2199.19     2361.19    137.84 o 
   1   6  15       52.31       34.37     15.41 o 
   2   6  15       29.40       27.29     13.65 o 
   3   6  15       48.64       48.91     14.89 o 
   4   6  15     1710.46     1859.55     97.56 o 
   5   6  15        5.94       29.11     23.14 o 
   6   6  15      195.24      204.03     78.38 o 
   7   6  15        3.70       11.10     21.96 o 
   8   6  15      830.43      785.60    151.23 o 
   9   6  15        1.46       20.26     23.72 o 
   1   7  15        6.79       30.94     25.04 o 
   2   7  15       31.75       18.27     26.28 o 
   3   7  15       67.97       54.18     26.01 o 
   4   7  15        0.90       61.03     41.70 o 
   5   7  15        4.25       29.73     26.89 o 
   0   0  16    23636.41    24508.29    818.44 o 
   1   0  16      250.21      290.34     35.04 o 
   2   0  16      672.81      606.82     28.28 o 
   3   0  16     1166.17     1190.13     47.43 o 
   4   0  16    15073.52    14625.60    206.68 o 
   5   0  16       35.98       60.23     15.62 o 
   6   0  16     3067.32     3117.47     89.76 o 
   7   0  16      948.14      981.18     56.83 o 
   8   0  16     5293.39     5424.75     97.86 o 
   9   0  16       32.69       42.16     18.82 o 
  10   0  16     2990.42     3126.35     97.70 o 
  11   0  16      249.25      236.26     55.08 o 
  12   0  16     1384.70     1416.66     80.66 o 
  13   0  16       25.03       41.18     13.96 o 
  14   0  16     1488.19     1560.08     86.46 o 
  15   0  16       12.42       30.74     19.41 o 
  16   0  16      312.14      187.40     77.42 o 
   1   1  16      469.13      462.29     12.42 o 
   2   1  16    13826.32    13189.29    117.22 o 
   3   1  16      165.63      203.18     18.93 o 
   4   1  16      764.20      778.92     20.00 o 
   5   1  16      165.53      216.86     21.65 o 
   6   1  16     7194.13     6979.70     85.33 o 
   7   1  16        1.43       12.94      9.22 o 
   8   1  16      680.09      708.73     45.59 o 
   9   1  16        6.00       12.58     11.66 o 
  10   1  16     2386.82     2318.80     51.26 o 
  11   1  16       63.16       73.26     14.72 o 
  12   1  16      170.55      160.24     27.63 o 
  13   1  16       75.16       60.24     13.62 o 
  14   1  16      523.99      446.18     46.41 o 
  15   1  16       35.76       35.94     14.10 o 
   0   2  16     1624.75     1608.10     81.66 o 
   1   2  16       50.46       59.20     11.43 o 
   2   2  16        8.00       13.99      3.30 o 
   3   2  16       59.61       78.65     11.48 o 
   4   2  16     1957.96     1899.34     45.06 o 
   5   2  16        0.29       18.92      8.60 o 
   6   2  16       70.16       67.96     10.62 o 
   7   2  16        9.03       21.75      9.54 o 
   8   2  16     1876.97     1928.87     49.21 o 
   9   2  16       23.47       25.58      9.08 o 
  10   2  16      127.99      123.69     19.79 o 
  11   2  16        7.42        9.87     11.55 o 
  12   2  16      949.70      975.92     42.44 o 
  13   2  16       28.39       35.18     12.32 o 
  14   2  16       91.96       64.94     17.61 o 
  15   2  16       15.29       32.76     14.49 o 
   1   3  16       22.76       36.86     12.61 o 
   2   3  16    14290.65    14148.10    172.48 o 
   3   3  16        1.29       23.68     11.32 o 
   4   3  16       70.69       62.74      7.86 o 
   5   3  16      118.09      101.98     12.50 o 
   6   3  16     9374.95     9331.54    182.47 o 
   7   3  16        0.60       12.36      6.21 o 
   8   3  16      388.82      382.25     43.54 o 
   9   3  16      191.21      188.42     27.20 o 
  10   3  16     3728.16     3872.81    102.91 o 
  11   3  16       11.32       27.57     11.63 o 
  12   3  16      711.53      742.10     64.35 o 
  13   3  16      136.71      112.13     21.74 o 
  14   3  16      700.66      599.54     76.25 o 
   0   4  16     3711.41     3773.66     83.31 o 
   1   4  16        1.34       19.41     14.37 o 
   2   4  16       34.12       40.32     11.33 o 
   3   4  16       10.52       17.48      9.37 o 
   4   4  16     3200.56     3256.91     78.08 o 
   5   4  16       11.43       16.35     11.17 o 
   6   4  16      365.37      341.92     35.79 o 
   7   4  16        3.31        3.70     13.62 o 
   8   4  16     1916.07     1980.00     69.01 o 
   9   4  16       11.93       15.83     18.05 o 
  10   4  16      960.75      965.34     83.71 o 
  11   4  16        1.73       26.75     17.90 o 
  12   4  16      640.84      573.89    109.23 o 
  13   4  16        0.43       32.71     17.72 o 
   1   5  16        1.47       21.05     12.65 o 
   2   5  16        8.37        7.94      9.96 o 
   3   5  16       16.40       39.22     13.61 o 
   4   5  16        0.62       10.13     15.46 o 
   5   5  16       16.18       27.75     11.94 o 
   6   5  16      103.65      104.79     29.43 o 
   7   5  16       41.90       71.08     34.66 o 
   8   5  16        1.64       32.96     23.84 o 
   9   5  16        6.80        0.25     14.45 o 
  10   5  16      325.88      296.33    141.20 o 
  11   5  16       28.43       35.04     23.51 o 
   0   6  16     1984.43     2211.51    151.41 o 
   1   6  16       11.20       27.72     15.85 o 
   2   6  16      178.13      129.07     29.88 o 
   3   6  16        9.21       18.40     14.09 o 
   4   6  16     1488.45     1558.41     88.28 o 
   5   6  16       20.17       39.09     22.61 o 
   6   6  16      780.22      686.99    123.94 o 
   7   6  16       11.94       15.72     25.86 o 
   8   6  16      682.28      730.45    102.79 o 
   9   6  16       27.57       42.34     26.09 o 
   1   7  16        0.40       13.78     23.99 o 
   2   7  16     3125.66     3346.10    186.73 o 
   3   7  16        6.65       25.43     42.76 o 
   4   7  16       98.53      113.45     36.98 o 
   1   1  17        6.74       13.67      5.58 o 
   2   1  17    17402.05    16884.35    143.09 o 
   3   1  17       14.43       29.67      4.73 o 
   4   1  17     1261.77     1261.17     28.98 o 
   5   1  17        0.41       20.01      6.94 o 
   6   1  17     9961.59     9996.11    148.93 o 
   7   1  17       31.67       44.41      8.98 o 
   8   1  17     2039.34     2215.61     43.36 o 
   9   1  17        0.42       14.96      9.42 o 
  10   1  17     3740.38     3827.21     51.90 o 
  11   1  17       13.48       24.85     13.08 o 
  12   1  17      932.35      965.57     40.54 o 
  13   1  17        0.38       26.66     10.10 o 
  14   1  17      949.29      849.89     54.45 o 
  15   1  17        0.08       16.19     13.39 o 
   0   2  17    14835.60    14842.36    222.50 o 
   1   2  17      358.33      447.51     48.66 o 
   2   2  17      372.66      334.89     26.00 o 
   3   2  17      227.14      271.19     32.21 o 
   4   2  17     9996.95    10021.57    119.13 o 
   5   2  17      206.73      225.51     25.95 o 
   6   2  17     1813.63     1895.49     60.78 o 
   7   2  17       99.52       86.53     14.17 o 
   8   2  17     2674.37     2708.03     61.61 o 
   9   2  17      108.52       94.29     14.88 o 
  10   2  17     1899.04     1984.02     63.30 o 
  11   2  17       89.83       76.87     13.78 o 
  12   2  17      181.01      183.96     30.37 o 
  13   2  17       47.68       48.06     15.36 o 
  14   2  17     1041.90     1090.84     66.87 o 
  15   2  17       81.62       50.90     14.07 o 
   1   3  17       32.23       46.27     10.62 o 
   2   3  17     2310.28     2166.69     75.19 o 
   3   3  17        0.26       13.81      9.06 o 
   4   3  17      184.25      208.65     26.58 o 
   5   3  17      196.18      168.00     17.88 o 
   6   3  17     1053.66      976.79     24.61 o 
   7   3  17        7.12       21.38      9.99 o 
   8   3  17      276.74      259.29     33.52 o 
   9   3  17      255.63      231.61     33.66 o 
  10   3  17      241.15      179.91     30.18 o 
  11   3  17       41.33       48.76     14.86 o 
  12   3  17       50.80       43.06     21.11 o 
  13   3  17      159.97      136.63     32.45 o 
  14   3  17       16.86       19.64     20.08 o 
   0   4  17     3309.99     3240.69     96.85 o 
   1   4  17      128.87      135.44     22.76 o 
   2   4  17       16.52       21.87      6.50 o 
   3   4  17       12.23       34.05     10.36 o 
   4   4  17     2572.57     2602.54     67.45 o 
   5   4  17      114.41      113.29     18.13 o 
   6   4  17      119.91      117.33     19.23 o 
   7   4  17       13.91       24.53     19.33 o 
   8   4  17     1349.13     1373.09     59.35 o 
   9   4  17        9.29       21.47     17.00 o 
  10   4  17      172.88      137.82     28.55 o 
  11   4  17       25.88       29.73     21.03 o 
  12   4  17      465.13      335.17    102.88 o 
  13   4  17       13.67       19.71     23.97 o 
   1   5  17        1.74       24.00     13.50 o 
   2   5  17     8367.55     8744.04    122.34 o 
   3   5  17        0.28       30.50     13.14 o 
   4   5  17      279.12      232.00     40.77 o 
   5   5  17       15.28       45.42     17.38 o 
   6   5  17     4888.30     5014.97    211.64 o 
   7   5  17        2.31       24.73     28.56 o 
   8   5  17      524.92      434.66    134.31 o 
   9   5  17       22.66       13.22     18.60 o 
  10   5  17     1705.64     1744.61    101.13 o 
  11   5  17       12.70       22.55     24.99 o 
   0   6  17     1978.77     1961.70    154.51 o 
   1   6  17      156.63      124.72     30.95 o 
   2   6  17       82.66       73.36     16.78 o 
   3   6  17       76.27       52.90     17.57 o 
   4   6  17     1461.20     1401.14     83.97 o 
   5   6  17      141.84       90.85     35.19 o 
   6   6  17      419.05      282.86    121.63 o 
   7   6  17       12.41       24.43     24.68 o 
   8   6  17      625.68      576.06    115.87 o 
   1   7  17        1.75       20.91     21.11 o 
   2   7  17       23.39       33.51     40.06 o 
   3   7  17        7.73       25.12     23.92 o 
   0   0  18    16673.40    17371.10    683.42 o 
   1   0  18     1089.25     1054.58     33.13 o 
   2   0  18       77.65       81.97     12.63 o 
   3   0  18      165.74      208.55     28.67 o 
   4   0  18    15234.10    14884.95    380.50 o 
   5   0  18      889.55      954.51     66.61 o 
   6   0  18      684.05      667.35     55.56 o 
   7   0  18       27.74       42.15     15.25 o 
   8   0  18     8912.59     9414.82    165.25 o 
   9   0  18      238.44      297.74     49.10 o 
  10   0  18     1587.68     1718.43     72.42 o 
  11   0  18       52.14       42.81     19.14 o 
  12   0  18     2773.12     2942.07    106.54 o 
  13   0  18        4.34        8.50     21.02 o 
  14   0  18     1731.89     1918.34    116.94 o 
  15   0  18        2.56       10.21     24.67 o 
   1   1  18       24.07       31.90      5.22 o 
   2   1  18    11336.66    11197.15    149.87 o 
   3   1  18       18.34       23.38      6.20 o 
   4   1  18        7.55       28.16      9.05 o 
   5   1  18      261.54      278.02     29.04 o 
   6   1  18     8340.13     8224.39    180.49 o 
   7   1  18        0.23       17.92      9.30 o 
   8   1  18      220.98      214.43     24.91 o 
   9   1  18      304.88      314.34     33.13 o 
  10   1  18     4420.35     4588.03     66.89 o 
  11   1  18       43.46       46.41     13.32 o 
  12   1  18      529.45      467.34     54.62 o 
  13   1  18      163.12      127.80     26.18 o 
  14   1  18     1402.43     1347.84     67.42 o 
  15   1  18       68.66       61.00     13.17 o 
   0   2  18     1394.50     1348.01     75.48 o 
   1   2  18        2.48        4.78     12.64 o 
   2   2  18       16.72       17.68      6.33 o 
   3   2  18        0.91       20.17      8.37 o 
   4   2  18      617.15      607.84     35.92 o 
   5   2  18       74.58       92.80     13.96 o 
   6   2  18       86.09       84.40     13.03 o 
   7   2  18        0.30       12.18     11.00 o 
   8   2  18       14.51       22.68      9.15 o 
   9   2  18      111.74      116.87     16.40 o 
  10   2  18       41.15       40.70      9.43 o 
  11   2  18        1.18       17.12     13.39 o 
  12   2  18       95.97       77.70     16.93 o 
  13   2  18       49.25       43.37     12.16 o 
  14   2  18        2.39       20.95     12.35 o 
   1   3  18       24.85       35.89     12.31 o 
   2   3  18    12071.87    11823.32    154.97 o 
   3   3  18        1.19       20.42      8.09 o 
   4   3  18      862.31      819.33     47.42 o 
   5   3  18        1.20        4.64      7.84 o 
   6   3  18     7286.57     7213.07     84.66 o 
   7   3  18       22.69       28.72      8.03 o 
   8   3  18     1495.10     1509.45     53.27 o 
   9   3  18      126.14      130.69     21.44 o 
  10   3  18     2767.36     2739.67     75.79 o 
  11   3  18       35.40       32.71     16.63 o 
  12   3  18      742.77      736.17     58.07 o 
  13   3  18      213.70      133.74     35.02 o 
  14   3  18      785.23      475.65    153.07 o 
   0   4  18     5273.96     5271.82    110.13 o 
   1   4  18      206.62      186.31     23.71 o 
   2   4  18      140.42      121.86     19.79 o 
   3   4  18       44.88       58.25     15.49 o 
   4   4  18     4051.69     4057.62     49.77 o 
   5   4  18      429.70      424.18     35.65 o 
   6   4  18      736.95      724.06     29.37 o 
   7   4  18       32.24       42.24     16.45 o 
   8   4  18     1708.37     1714.34     59.53 o 
   9   4  18      298.16      230.63     49.33 o 
  10   4  18      717.23      683.68     60.12 o 
  11   4  18       74.29       66.86     24.77 o 
  12   4  18      408.43      298.85     77.71 o 
   1   5  18        0.69       14.63     17.34 o 
   2   5  18        1.42        6.24     14.69 o 
   3   5  18       13.50       27.45     15.27 o 
   4   5  18        7.93       24.51     17.23 o 
   5   5  18       21.29       46.01     15.15 o 
   6   5  18       47.65       59.35     15.83 o 
   7   5  18       61.84       69.99     30.81 o 
   8   5  18       14.42       21.65     18.67 o 
   9   5  18      124.05      121.19     29.19 o 
  10   5  18      154.56      179.58     55.89 o 
   0   6  18     3094.38     3349.03    155.81 o 
   1   6  18       20.25       38.40     20.46 o 
   2   6  18        1.89       28.91     16.18 o 
   3   6  18        0.22       32.62     16.70 o 
   4   6  18     2464.94     2719.15    114.80 o 
   5   6  18       63.51       61.45     31.77 o 
   6   6  18       35.18       79.79     29.37 o 
   7   6  18        1.93       14.76     21.45 o 
   8   6  18     1217.15     1075.65    139.11 o 
   1   7  18        0.16       22.38     23.07 o 
   1   1  19        6.51       14.15      5.50 o 
   2   1  19    16426.96    15282.15    334.53 o 
   3   1  19       60.81       60.18      8.53 o 
   4   1  19      286.98      274.70     23.43 o 
   5   1  19      156.18      155.58     20.80 o 
   6   1  19     9020.37     8958.43    164.15 o 
   7   1  19      126.77      147.52     19.14 o 
   8   1  19      814.84      793.73     46.13 o 
   9   1  19      199.54      203.30     28.16 o 
  10   1  19     2809.11     2865.48     71.18 o 
  11   1  19       32.93       40.89     11.90 o 
  12   1  19      864.32      863.37     54.65 o 
  13   1  19       86.19       64.65     14.81 o 
  14   1  19      524.47      414.99     61.47 o 
  15   1  19        4.95       18.98     12.76 o 
   0   2  19    14253.69    14046.02    255.21 o 
   1   2  19      270.51      302.68     31.79 o 
   2   2  19      378.53      363.67     29.21 o 
   3   2  19      252.26      269.95     27.98 o 
   4   2  19    12009.70    11890.43    145.46 o 
   5   2  19       57.23       82.20     11.39 o 
   6   2  19     2072.63     2027.23     52.10 o 
   7   2  19       16.65       36.56     10.63 o 
   8   2  19     6682.17     6841.82     84.69 o 
   9   2  19        6.83       13.52      9.14 o 
  10   2  19     2174.00     2316.86     68.90 o 
  11   2  19       64.93       67.21     14.54 o 
  12   2  19     2379.88     2464.70     64.37 o 
  13   2  19       36.94       43.39     11.30 o 
  14   2  19      967.75      964.83     59.80 o 
   1   3  19      487.98      461.77     41.51 o 
   2   3  19     2888.65     2590.67     58.94 o 
   3   3  19      267.43      293.93     41.14 o 
   4   3  19       19.84       26.21     10.92 o 
   5   3  19      314.48      325.11     43.84 o 
   6   3  19     1455.48     1357.77     39.74 o 
   7   3  19       30.47       24.00     13.03 o 
   8   3  19       85.91       59.08     12.82 o 
   9   3  19       65.17       58.46     12.23 o 
  10   3  19      361.13      269.68     44.45 o 
  11   3  19        0.47       28.12     14.37 o 
  12   3  19      139.63      100.81     28.87 o 
  13   3  19        0.16       24.13     17.97 o 
   0   4  19     2025.08     1923.30     56.71 o 
   1   4  19        0.45       22.63     12.96 o 
   2   4  19       16.97       27.16      9.93 o 
   3   4  19       86.02       91.68     16.80 o 
   4   4  19     1468.13     1414.17     55.83 o 
   5   4  19       52.42       42.46     12.69 o 
   6   4  19      119.00      104.85     20.90 o 
   7   4  19      195.47      170.75     33.76 o 
   8   4  19      543.73      486.53     52.10 o 
   9   4  19       48.43       70.32     19.64 o 
  10   4  19      181.78      168.19     34.65 o 
  11   4  19      138.82       73.85     31.05 o 
  12   4  19       89.82       64.82     23.81 o 
   1   5  19       14.11       23.95     10.87 o 
   2   5  19     6111.51     6603.57    173.58 o 
   3   5  19       30.30       38.84     13.84 o 
   4   5  19      293.83      298.23     59.70 o 
   5   5  19        0.30       33.11     14.16 o 
   6   5  19     3936.87     4364.35    148.53 o 
   7   5  19       15.72        7.37     26.78 o 
   8   5  19      609.40      635.72     76.93 o 
   9   5  19        1.95        4.80     22.51 o 
  10   5  19     1598.56     1709.02    118.81 o 
   0   6  19     2531.80     2628.12    134.88 o 
   1   6  19       43.16       30.83     17.22 o 
   2   6  19       13.02       36.97     21.16 o 
   3   6  19       63.79       44.12     13.25 o 
   4   6  19     2015.77     2123.22    118.68 o 
   5   6  19       12.22       15.75     27.61 o 
   6   6  19       86.14       84.52     24.51 o 
   7   6  19       27.81       43.60     53.76 o 
   0   0  20    28771.10    28924.92  11484.86 o 
   1   0  20      153.92      167.08     25.47 o 
   2   0  20      659.15      559.62     30.83 o 
   3   0  20       91.28       92.00     17.64 o 
   4   0  20    22042.29    22052.95    322.07 o 
   5   0  20       12.33       23.64     10.64 o 
   6   0  20     2679.03     2690.13     60.27 o 
   7   0  20       41.61       65.46     18.38 o 
   8   0  20    10141.41    10516.38    225.82 o 
   9   0  20      179.81      204.62     47.79 o 
  10   0  20     1725.64     1859.04     68.55 o 
  11   0  20      257.81      295.51     62.63 o 
  12   0  20     3195.62     3341.35    150.91 o 
  13   0  20      100.44       91.90     25.82 o 
  14   0  20      299.98      187.99     69.94 o 
   1   1  20       49.53       47.94      8.59 o 
   2   1  20     6981.82     6775.82    171.62 o 
   3   1  20      536.57      477.14     32.12 o 
   4   1  20      436.45      378.56     25.31 o 
   5   1  20        1.90       15.44      6.47 o 
   6   1  20     2677.75     2730.21     45.88 o 
   7   1  20      658.03      643.96     33.17 o 
   8   1  20      766.77      760.31     39.42 o 
   9   1  20       24.10       35.40     10.17 o 
  10   1  20      402.29      389.05     38.60 o 
  11   1  20      204.03      175.19     27.62 o 
  12   1  20      428.74      420.78     41.07 o 
  13   1  20      125.16      103.45     22.10 o 
  14   1  20       20.44       35.77     12.82 o 
   0   2  20     1354.54     1218.13     91.84 o 
   1   2  20       57.66       53.87     12.66 o 
   2   2  20        5.32        2.18      6.24 o 
   3   2  20       45.88       35.84     10.34 o 
   4   2  20     1211.51     1020.95     35.84 o 
   5   2  20        0.09        6.00      5.98 o 
   6   2  20       53.73       73.26     13.55 o 
   7   2  20        6.32       24.09      9.91 o 
   8   2  20      896.81      834.32     49.74 o 
   9   2  20       17.97       27.13     10.71 o 
  10   2  20      105.77       91.04     17.39 o 
  11   2  20      121.13      115.38     20.38 o 
  12   2  20      440.26      349.03     53.42 o 
  13   2  20        0.13        8.57     15.61 o 
  14   2  20       83.25       59.73     20.66 o 
   1   3  20       51.43       45.46     12.28 o 
   2   3  20    11200.77    11834.56    160.70 o 
   3   3  20       13.62       19.96     10.11 o 
   4   3  20      354.63      349.33     30.52 o 
   5   3  20       32.84       39.73     11.48 o 
   6   3  20     5946.63     6189.97     78.33 o 
   7   3  20        1.03       20.50     10.50 o 
   8   3  20      784.81      780.87     40.96 o 
   9   3  20        0.07       -0.07     15.41 o 
  10   3  20     1643.59     1676.99     48.54 o 
  11   3  20        1.32       24.56     15.39 o 
  12   3  20      766.33      748.85     76.05 o 
  13   3  20        9.90       46.74     20.81 o 
   0   4  20     6415.01     6619.15    102.50 o 
   1   4  20        1.93       31.13     11.28 o 
   2   4  20      162.39      160.66     25.94 o 
   3   4  20       28.61       36.29     15.33 o 
   4   4  20     4812.73     4900.89     86.07 o 
   5   4  20       10.97       30.72     15.62 o 
   6   4  20      866.68      867.39     52.66 o 
   7   4  20       21.23       40.26     21.58 o 
   8   4  20     2069.62     1992.71     85.59 o 
   9   4  20       14.03       32.84     13.53 o 
  10   4  20      906.23      934.92     68.92 o 
  11   4  20        0.54        5.14     21.93 o 
  12   4  20      508.93      266.86    123.16 o 
   1   5  20       98.19       98.68     18.30 o 
   2   5  20       47.22       33.20     14.20 o 
   3   5  20       38.13       33.42     14.71 o 
   4   5  20       79.84       71.77     20.10 o 
   5   5  20       49.22       40.39     16.49 o 
   6   5  20       16.80       17.99     22.98 o 
   7   5  20        0.16       27.66     37.03 o 
   8   5  20      144.92      163.67     43.35 o 
   9   5  20        1.88       30.77     19.47 o 
  10   5  20        2.43       -5.41     23.25 o 
   0   6  20      882.90      718.13    148.18 o 
   1   6  20       48.75       68.05     22.12 o 
   2   6  20       22.36       57.81     22.79 o 
   3   6  20      193.43      118.90     38.80 o 
   4   6  20      692.20      587.32    101.89 o 
   5   6  20        0.04       38.26     21.09 o 
   6   6  20      139.02      106.20     41.07 o 
   1   1  21      306.93      275.62     23.46 o 
   2   1  21     3207.16     3092.06     58.08 o 
   3   1  21      594.70      512.80     32.59 o 
   4   1  21      908.30      826.55     32.09 o 
   5   1  21       28.48       33.00      7.87 o 
   6   1  21     2073.27     1922.28     51.09 o 
   7   1  21      364.76      399.35     42.21 o 
   8   1  21     1949.61     2019.74     50.25 o 
   9   1  21        1.49       22.63     10.48 o 
  10   1  21      873.57      900.25     35.50 o 
  11   1  21       56.76       58.39     14.71 o 
  12   1  21     1743.02     1808.14     63.38 o 
  13   1  21        0.76       24.26     13.32 o 
  14   1  21      171.60      125.06     33.77 o 
   0   2  21    20650.13    20266.18    417.86 o 
   1   2  21       16.33       21.91     10.86 o 
   2   2  21       35.29       41.59      7.58 o 
   3   2  21       34.22       42.39      7.63 o 
   4   2  21    16234.96    15946.01    298.37 o 
   5   2  21       17.42       13.53      7.93 o 
   6   2  21      230.41      219.09     25.88 o 
   7   2  21      273.28      278.12     35.20 o 
   8   2  21     8017.73     8194.46    159.01 o 
   9   2  21        2.26       17.10     12.87 o 
  10   2  21      448.34      418.40     48.26 o 
  11   2  21      369.92      313.86     58.50 o 
  12   2  21     2441.48     2458.08     79.77 o 
  13   2  21       28.64       20.47     11.78 o 
   1   3  21      127.60      113.79     17.94 o 
   2   3  21     1405.01     1366.98     42.86 o 
   3   3  21      182.68      191.33     30.66 o 
   4   3  21       73.86       90.17     16.74 o 
   5   3  21       63.56       48.10     14.28 o 
   6   3  21     1174.18     1123.04     40.60 o 
   7   3  21      117.05       92.82     19.11 o 
   8   3  21      185.90      203.76     40.64 o 
   9   3  21       40.39       49.54     18.84 o 
  10   3  21      770.12      731.65     61.55 o 
  11   3  21       19.09       22.76     17.64 o 
  12   3  21      189.28      134.63     34.20 o 
   0   4  21     2524.68     2283.94    101.50 o 
   1   4  21       10.19       19.96     14.43 o 
   2   4  21       41.47       40.00     11.78 o 
   3   4  21        8.56       18.80     12.97 o 
   4   4  21     2009.44     1900.63     66.93 o 
   5   4  21        6.61        8.23     15.83 o 
   6   4  21      213.87      215.67     41.55 o 
   7   4  21        6.64       30.19     16.87 o 
   8   4  21     1061.79     1020.12     78.19 o 
   9   4  21        0.45       35.34     19.11 o 
  10   4  21      174.90      137.83     39.37 o 
  11   4  21        4.07       10.41     20.84 o 
   1   5  21        8.85       33.06     14.76 o 
   2   5  21     5907.61     6591.56    210.26 o 
   3   5  21       11.63       21.38     19.57 o 
   4   5  21      105.91       69.65     19.46 o 
   5   5  21        8.35       37.54     14.68 o 
   6   5  21     3657.30     3903.85    146.38 o 
   7   5  21       12.32       31.01     25.51 o 
   8   5  21      231.30      151.63     44.36 o 
   9   5  21       10.64       29.79     22.59 o 
   0   6  21     1148.46     1183.67     96.05 o 
   1   6  21      102.80       76.75     33.97 o 
   2   6  21        7.50       24.62     19.66 o 
   3   6  21       66.41       52.11     22.68 o 
   4   6  21      964.28      866.40    110.02 o 
   5   6  21       98.17      105.64     41.82 o 
   6   6  21       49.27       37.75     19.80 o 
   0   0  22    73066.19    75772.35  15549.85 o 
   1   0  22        7.18       15.22      5.92 o 
   2   0  22       75.15       81.74     14.79 o 
   3   0  22       77.00       90.43     19.41 o 
   4   0  22    52637.69    53915.46    862.75 o 
   5   0  22      354.44      353.80     53.59 o 
   6   0  22      576.77      596.69     70.72 o 
   7   0  22        0.42       21.37     12.40 o 
   8   0  22    20945.09    22125.13    353.19 o 
   9   0  22      457.41      418.66     57.25 o 
  10   0  22      908.45      892.52     44.26 o 
  11   0  22      126.79      134.26     29.00 o 
  12   0  22     5122.02     5311.07    180.03 o 
  13   0  22      130.57       86.96     28.48 o 
  14   0  22      725.16      672.74     81.10 o 
   1   1  22       15.45       19.18      4.88 o 
   2   1  22     9051.03     8714.69    191.43 o 
   3   1  22       89.08       83.64     11.44 o 
   4   1  22     2055.92     2123.19     40.80 o 
   5   1  22        5.02       14.70      9.26 o 
   6   1  22     6094.26     6331.10     82.22 o 
   7   1  22      375.44      374.28     34.41 o 
   8   1  22     3576.65     3884.50     63.11 o 
   9   1  22       72.73       52.34      9.66 o 
  10   1  22     2764.97     2892.19     81.03 o 
  11   1  22      187.49      152.30     26.25 o 
  12   1  22     2249.16     2348.99     69.41 o 
  13   1  22      227.44      146.11     38.88 o 
  14   1  22      928.38      882.73     51.76 o 
   0   2  22      219.87      219.00     44.55 o 
   1   2  22        2.21       20.21     13.35 o 
   2   2  22        8.87       23.59     13.81 o 
   3   2  22       21.06       15.26      8.00 o 
   4   2  22      216.74      213.87     29.95 o 
   5   2  22       43.96       62.36     12.59 o 
   6   2  22       64.28       37.34     12.73 o 
   7   2  22       10.45       24.11     12.98 o 
   8   2  22      157.01      148.89     21.10 o 
   9   2  22       84.77       83.03     16.42 o 
  10   2  22       85.17       66.43     15.67 o 
  11   2  22      147.82      111.78     23.59 o 
  12   2  22       52.13       38.60     17.43 o 
  13   2  22       17.46       37.50     14.06 o 
   1   3  22       45.16       43.68     13.81 o 
   2   3  22     3365.57     3839.20     63.37 o 
   3   3  22      120.13       84.54     17.80 o 
   4   3  22      587.53      566.86     50.66 o 
   5   3  22       21.66       36.19     13.80 o 
   6   3  22     2234.79     2356.57     79.11 o 
   7   3  22      170.07      166.39     26.28 o 
   8   3  22     1206.65     1236.12     54.92 o 
   9   3  22       39.09       38.62     11.50 o 
  10   3  22      990.42     1006.28     62.38 o 
  11   3  22       92.82       62.68     21.37 o 
  12   3  22      896.78      894.49     69.42 o 
   0   4  22     5245.09     5525.57    123.76 o 
   1   4  22      147.29      114.99     20.48 o 
   2   4  22       39.16       41.87     17.76 o 
   3   4  22      129.28       91.95     22.08 o 
   4   4  22     3947.79     4241.78    129.22 o 
   5   4  22      159.49      117.48     28.79 o 
   6   4  22      261.26      275.13     54.17 o 
   7   4  22      103.98       79.38     23.92 o 
   8   4  22     1640.71     1758.83    103.18 o 
   9   4  22      122.40      110.52     27.10 o 
  10   4  22      419.70      367.56     76.02 o 
  11   4  22       75.87       66.39     25.53 o 
   1   5  22       38.09       33.62     14.21 o 
   2   5  22      136.71      131.49     26.16 o 
   3   5  22       47.88       47.49     19.29 o 
   4   5  22       18.62       46.31     21.93 o 
   5   5  22       31.34       41.46     17.22 o 
   6   5  22      128.12       84.12     23.52 o 
   7   5  22       41.86       52.56     22.18 o 
   8   5  22       49.16       47.64     23.07 o 
   0   6  22      629.08      345.24    124.17 o 
   1   6  22       77.10       62.51     20.96 o 
   2   6  22       33.96       44.98     20.30 o 
   3   6  22       93.86       67.64     40.23 o 
   4   6  22      474.91      263.76     93.32 o 
   5   6  22       34.86       42.26     21.25 o 
   1   1  23      103.53       99.85     13.49 o 
   2   1  23     6607.06     6713.00     90.50 o 
   3   1  23       29.92       41.04     10.82 o 
   4   1  23      853.61      755.49     27.62 o 
   5   1  23       40.39       61.70     11.42 o 
   6   1  23     3848.26     3900.55     56.96 o 
   7   1  23       29.93       30.95      9.03 o 
   8   1  23     1642.03     1682.15     43.33 o 
   9   1  23        0.11       -0.53     11.58 o 
  10   1  23     1286.94     1264.53     45.11 o 
  11   1  23      192.94      175.46     31.52 o 
  12   1  23     1154.17     1188.72     54.80 o 
  13   1  23        0.86       15.42     12.84 o 
   0   2  23    17398.08    17318.05    434.37 o 
   1   2  23       12.00       40.15     14.17 o 
   2   2  23      126.25      139.47     22.64 o 
   3   2  23      133.66      128.89     20.80 o 
   4   2  23    12874.23    13069.47    329.60 o 
   5   2  23      253.28      243.12     32.60 o 
   6   2  23      746.51      786.09     44.71 o 
   7   2  23      330.44      324.66     42.60 o 
   8   2  23     5288.91     5544.57    138.68 o 
   9   2  23      247.97      234.18     38.20 o 
  10   2  23      801.44      807.85     69.67 o 
  11   2  23      166.83      121.78     30.75 o 
  12   2  23     1235.31     1338.67     53.19 o 
  13   2  23       52.27       46.25     21.46 o 
   1   3  23      493.64      447.12     47.99 o 
   2   3  23     1394.27     1202.10     54.08 o 
   3   3  23      324.71      292.06     41.11 o 
   4   3  23      217.33      202.96     29.97 o 
   5   3  23      298.62      255.16     30.72 o 
   6   3  23      783.75      721.73     71.91 o 
   7   3  23       69.80       63.68     14.86 o 
   8   3  23      352.86      307.47     65.54 o 
   9   3  23       50.38       57.61     15.34 o 
  10   3  23      261.38      191.07     46.59 o 
  11   3  23        0.05       23.23     18.07 o 
  12   3  23      180.54      106.10     34.28 o 
   0   4  23     1542.57     1487.92     72.75 o 
   1   4  23       17.69       24.96     10.49 o 
   2   4  23       17.50       23.74     16.89 o 
   3   4  23       48.80       40.12     16.22 o 
   4   4  23     1291.90     1288.42     58.50 o 
   5   4  23        0.50       28.49     15.60 o 
   6   4  23      118.93      118.30     26.48 o 
   7   4  23       46.84       64.78     21.05 o 
   8   4  23      720.66      736.12     63.45 o 
   9   4  23       14.22       33.82     23.51 o 
  10   4  23      174.09      139.94     36.41 o 
   1   5  23       53.04       83.25     15.82 o 
   2   5  23     5214.17     5878.79    155.85 o 
   3   5  23       58.14       62.91     22.15 o 
   4   5  23      214.57      160.20     50.18 o 
   5   5  23       44.77       79.08     27.77 o 
   6   5  23     3310.43     3703.70    169.71 o 
   7   5  23       64.95       59.63     21.96 o 
   8   5  23      449.16      350.45     90.02 o 
   0   6  23     1803.65     1923.29    136.03 o 
   1   6  23      236.81      221.44     50.52 o 
   2   6  23       20.88       28.05     19.05 o 
   3   6  23      172.87      155.92     50.92 o 
   4   6  23     1344.25     1430.49     98.37 o 
   0   0  24      637.60      681.02    115.56 o 
   1   0  24      776.14      796.27     42.67 o 
   2   0  24       35.64       54.53     13.86 o 
   3   0  24     1347.15     1343.08     50.43 o 
   4   0  24      958.72      876.29     35.18 o 
   5   0  24      274.04      272.01     49.23 o 
   6   0  24      336.77      322.63     59.09 o 
   7   0  24     1061.43     1094.56     61.54 o 
   8   0  24     1359.74     1444.33     82.81 o 
   9   0  24      178.18      155.72     32.25 o 
  10   0  24      572.87      561.72     60.78 o 
  11   0  24      515.48      495.20     60.74 o 
  12   0  24      753.74      749.50     97.00 o 
  13   0  24      157.95      102.74     38.28 o 
   1   1  24     1161.35     1129.92     29.83 o 
   2   1  24      477.55      446.22     48.87 o 
   3   1  24      757.46      824.97     23.30 o 
   4   1  24      176.88      172.51     19.03 o 
   5   1  24      770.47      746.53     30.28 o 
   6   1  24      433.57      387.97     48.55 o 
   7   1  24      235.82      222.20     26.78 o 
   8   1  24      118.86      120.03     20.95 o 
   9   1  24      347.13      319.78     47.69 o 
  10   1  24      173.11      136.40     24.08 o 
  11   1  24       51.74       40.50     15.28 o 
  12   1  24       10.26       12.14     14.06 o 
  13   1  24      199.64      136.24     35.85 o 
   0   2  24     3479.95     3175.61    109.93 o 
   1   2  24       18.19       28.53     12.01 o 
   2   2  24      147.50      149.53     21.99 o 
   3   2  24      171.25      157.24     23.67 o 
   4   2  24     2417.87     2284.24     63.93 o 
   5   2  24       17.43       18.06     10.25 o 
   6   2  24      720.61      676.45     53.70 o 
   7   2  24      247.37      253.10     36.06 o 
   8   2  24      853.94      796.40     44.54 o 
   9   2  24       38.15       47.05     12.65 o 
  10   2  24      616.84      536.47     63.31 o 
  11   2  24      211.79      187.30     36.94 o 
  12   2  24      220.13      140.80     36.91 o 
   1   3  24      388.72      330.14     38.41 o 
   2   3  24    13900.61    12863.80    390.14 o 
   3   3  24      254.08      228.12     33.25 o 
   4   3  24      334.61      344.38     42.09 o 
   5   3  24      327.18      278.03     33.32 o 
   6   3  24     7793.28     7737.40    207.16 o 
   7   3  24      125.06      105.38     18.13 o 
   8   3  24      663.74      683.30     50.45 o 
   9   3  24      151.99      111.92     24.36 o 
  10   3  24     2517.28     2580.39     96.79 o 
  11   3  24       74.56       74.17     18.40 o 
   0   4  24     5038.78     4990.83    191.53 o 
   1   4  24      400.14      324.26     47.55 o 
   2   4  24       74.08       65.77     15.33 o 
   3   4  24      324.73      301.67     32.71 o 
   4   4  24     3946.57     3943.14    150.03 o 
   5   4  24      268.52      169.27     38.44 o 
   6   4  24      413.64      306.79     83.72 o 
   7   4  24      135.26       91.63     24.90 o 
   8   4  24     1934.40     1987.69     84.07 o 
   9   4  24      121.60       89.04     27.01 o 
  10   4  24      404.34      256.26     87.43 o 
   1   5  24       27.61       36.45     16.37 o 
   2   5  24       81.65       78.85     22.48 o 
   3   5  24        2.56       31.04     14.90 o 
   4   5  24        8.08       18.05     16.72 o 
   5   5  24       50.04       69.38     19.47 o 
   6   5  24       76.11       78.71     31.13 o 
   7   5  24        0.08       13.62     20.84 o 
   0   6  24     1504.78     1592.90    120.37 o 
   1   6  24       24.26       10.30     19.06 o 
   2   6  24       13.80       46.21     26.05 o 
   1   1  25      852.24      881.57     27.57 o 
   2   1  25    13756.86    14360.19    169.81 o 
   3   1  25      949.49      969.02     60.92 o 
   4   1  25      105.15       94.10     18.09 o 
   5   1  25      311.20      290.79     43.83 o 
   6   1  25     7638.22     7896.27    107.76 o 
   7   1  25      490.24      420.92     44.04 o 
   8   1  25      200.58      187.35     24.14 o 
   9   1  25       24.59       45.99     15.40 o 
  10   1  25     2416.14     2398.63     74.98 o 
  11   1  25      133.54      130.19     24.61 o 
  12   1  25      140.33      116.03     33.18 o 
   0   2  25     5322.62     5897.54    178.98 o 
   1   2  25       49.69       69.60     14.40 o 
   2   2  25      314.21      308.34     44.40 o 
   3   2  25      299.49      322.76     50.62 o 
   4   2  25     4095.53     4420.54     72.80 o 
   5   2  25        3.79       35.74     15.98 o 
   6   2  25     1670.27     1767.48     56.84 o 
   7   2  25      430.63      460.01     69.64 o 
   8   2  25     1938.73     2010.80     65.79 o 
   9   2  25        8.93       13.53     15.87 o 
  10   2  25     1533.01     1544.35     63.50 o 
  11   2  25      246.37      172.99     43.55 o 
  12   2  25      564.98      543.26     51.53 o 
   1   3  25       80.05      103.07     20.36 o 
   2   3  25      818.13      805.56     51.64 o 
   3   3  25        0.46       16.12     17.83 o 
   4   3  25       23.71       43.78     14.40 o 
   5   3  25      134.64      137.71     22.20 o 
   6   3  25      266.65      224.10     44.14 o 
   7   3  25       58.24       47.04     12.92 o 
   8   3  25       43.78       41.00     15.08 o 
   9   3  25       74.54       76.59     16.93 o 
  10   3  25        8.49       18.24     21.95 o 
  11   3  25       92.46       63.75     19.69 o 
   0   4  25     1061.04      991.95    124.34 o 
   1   4  25      276.77      226.87     40.10 o 
   2   4  25       15.54       35.97     15.34 o 
   3   4  25      238.37      188.42     35.07 o 
   4   4  25      785.50      739.48     68.43 o 
   5   4  25      145.11      102.72     21.16 o 
   6   4  25      101.76       70.59     23.54 o 
   7   4  25       77.84       57.00     18.99 o 
   8   4  25      292.23      211.44     57.78 o 
   9   4  25       40.52       50.36     24.46 o 
   1   5  25        8.65       10.88     17.43 o 
   2   5  25     2610.07     2554.10     84.49 o 
   3   5  25       19.87       28.03     18.08 o 
   4   5  25      239.13      185.05     56.87 o 
   5   5  25        1.92       19.09     19.70 o 
   6   5  25     1478.61     1388.12     86.54 o 
   0   0  26     6972.40     7713.05    231.92 o 
   1   0  26        5.29       24.94     22.69 o 
   2   0  26      386.13      409.85     57.80 o 
   3   0  26       36.42       29.39     11.48 o 
   4   0  26     4242.63     4350.08     81.02 o 
   5   0  26        9.65        7.72     13.01 o 
   6   0  26     1932.56     1919.02     69.31 o 
   7   0  26      446.81      424.72     74.48 o 
   8   0  26      920.31      904.50     64.35 o 
   9   0  26       94.28       73.70     19.52 o 
  10   0  26     1907.89     2041.41     88.21 o 
  11   0  26      798.56      757.58     95.26 o 
  12   0  26       51.43       37.95     17.21 o 
   1   1  26      393.43      387.26     47.10 o 
   2   1  26     5558.81     5510.12     56.94 o 
   3   1  26      760.58      723.72     67.38 o 
   4   1  26      420.49      394.04     53.34 o 
   5   1  26      151.24      109.98     17.08 o 
   6   1  26     2549.58     2470.69     70.69 o 
   7   1  26      603.63      562.84     70.03 o 
   8   1  26      515.35      443.80     65.60 o 
   9   1  26      163.84      127.75     23.82 o 
  10   1  26      595.59      436.81     68.63 o 
  11   1  26      147.88      121.27     23.23 o 
  12   1  26      159.79      129.21     21.15 o 
   0   2  26      518.19      599.09    111.73 o 
   1   2  26      266.71      235.43     34.72 o 
   2   2  26        6.47       11.32     12.54 o 
   3   2  26      277.92      251.54     38.48 o 
   4   2  26      530.54      569.41     80.68 o 
   5   2  26      278.32      245.02     42.06 o 
   6   2  26        6.63       35.51     13.16 o 
   7   2  26      306.15      261.65     50.96 o 
   8   2  26      416.40      371.15     54.26 o 
   9   2  26      209.33      162.33     34.79 o 
  10   2  26       21.97       28.78     15.42 o 
  11   2  26      267.96      181.24     41.76 o 
   1   3  26        7.91       36.47     16.32 o 
   2   3  26     7687.47     7668.37    213.44 o 
   3   3  26       50.09       37.41     15.96 o 
   4   3  26      182.36      169.44     26.93 o 
   5   3  26        5.25       40.13     15.99 o 
   6   3  26     5877.04     6241.85    152.58 o 
   7   3  26       64.22       54.21     12.11 o 
   8   3  26      478.92      405.28     92.34 o 
   9   3  26       27.22       35.42     15.88 o 
  10   3  26     3176.22     3489.67    144.06 o 
   0   4  26     4546.74     4705.14    231.57 o 
   1   4  26        2.92       10.13     11.02 o 
   2   4  26       28.82       25.07     16.48 o 
   3   4  26        0.69       17.03     13.23 o 
   4   4  26     3906.59     4095.53    118.87 o 
   5   4  26        1.14       15.14     15.82 o 
   6   4  26      210.52      172.18     42.76 o 
   7   4  26       10.13       24.78     22.53 o 
   8   4  26     2424.12     2628.16    135.18 o 
   1   5  26        3.09       25.37     13.98 o 
   2   5  26       65.52       50.35     20.89 o 
   3   5  26       10.02       19.05     18.58 o 
   4   5  26       31.52       54.05     19.31 o 
   5   5  26        0.55       13.78     21.95 o 
   1   1  27       10.07       24.09     11.87 o 
   2   1  27     6977.39     7092.39     98.77 o 
   3   1  27        1.35       13.45     14.44 o 
   4   1  27      224.35      234.79     34.43 o 
   5   1  27       39.30       41.48     11.72 o 
   6   1  27     5130.53     5320.72    125.95 o 
   7   1  27        3.82       28.16     10.92 o 
   8   1  27      449.69      435.21     46.43 o 
   9   1  27       37.15       53.04     14.97 o 
  10   1  27     2574.00     2766.63     93.68 o 
  11   1  27        0.24       26.67     14.26 o 
   0   2  27     7084.94     7650.43    157.10 o 
   1   2  27       34.44       39.13     16.45 o 
   2   2  27       31.03       22.60     17.33 o 
   3   2  27       24.57       48.82     13.33 o 
   4   2  27     5502.37     5879.22    158.15 o 
   5   2  27        8.07       21.02     15.16 o 
   6   2  27      288.72      289.81     46.80 o 
   7   2  27        1.18       23.33     15.10 o 
   8   2  27     2598.11     2761.43     86.22 o 
   9   2  27        0.51       22.84     18.99 o 
  10   2  27      672.82      637.17     69.91 o 
  11   2  27        9.71       21.15     16.17 o 
   1   3  27       41.82       38.35     13.00 o 
   2   3  27      699.00      752.61     44.99 o 
   3   3  27       30.84       23.06     15.96 o 
   4   3  27       20.28       27.93     13.53 o 
   5   3  27        8.93       40.02     18.55 o 
   6   3  27      729.58      713.01     52.89 o 
   7   3  27        1.94       26.96     16.99 o 
   8   3  27       55.30       43.79     20.63 o 
   9   3  27        4.93       35.32     14.31 o 
   0   4  27     1806.24     1761.78    106.13 o 
   1   4  27       16.10       33.46     13.69 o 
   2   4  27       28.51       28.25     11.83 o 
   3   4  27        4.07       25.20     16.05 o 
   4   4  27     1376.72     1296.06     65.71 o 
   5   4  27       48.91       39.08     16.11 o 
   6   4  27      130.69       90.18     25.97 o 
   7   4  27       48.68       42.21     23.73 o 
   8   4  27      624.38      579.89     67.20 o 
   1   5  27       16.20       28.45     22.11 o 
   2   5  27     2245.89     2498.43    114.99 o 
   3   5  27        8.71       34.48     16.22 o 
   4   5  27      136.40       68.85     29.46 o 
   0   0  28     7757.43     8133.77    242.24 o 
   1   0  28      781.78      699.70     68.81 o 
   2   0  28      205.12      201.84     37.83 o 
   3   0  28      484.54      406.72     65.35 o 
   4   0  28     5798.69     5929.67    231.72 o 
   5   0  28      300.68      237.26     46.22 o 
   6   0  28     1262.49     1276.88     70.59 o 
   7   0  28       21.49       32.05     17.16 o 
   8   0  28     2422.57     2574.05    100.09 o 
   9   0  28       38.75       52.12     22.80 o 
  10   0  28     1507.11     1544.60     98.05 o 
  11   0  28       45.94       59.42     26.88 o 
   1   1  28      156.29      143.52     25.30 o 
   2   1  28     3070.91     3130.57     94.22 o 
   3   1  28        0.48       23.76     12.31 o 
   4   1  28      176.97      161.87     29.12 o 
   5   1  28      301.54      279.63     37.29 o 
   6   1  28     1850.48     1821.11     60.48 o 
   7   1  28       29.87       38.10     14.40 o 
   8   1  28      321.75      270.58     48.54 o 
   9   1  28      115.06       90.32     19.41 o 
  10   1  28      568.66      377.76     77.79 o 
  11   1  28        0.17       24.63     15.26 o 
   0   2  28      916.15      885.32     93.81 o 
   1   2  28        4.32       31.31     13.46 o 
   2   2  28       35.70       59.75     17.91 o 
   3   2  28       54.70       62.66     13.20 o 
   4   2  28      795.08      761.72     49.69 o 
   5   2  28       48.28       43.57     14.52 o 
   6   2  28      157.15      154.16     25.19 o 
   7   2  28       22.12       23.50     13.05 o 
   8   2  28      529.15      517.81     56.93 o 
   9   2  28       82.98       84.01     25.32 o 
  10   2  28      105.44       73.30     16.51 o 
   1   3  28       67.94       56.58     16.56 o 
   2   3  28     5993.66     6259.15    201.77 o 
   3   3  28       49.22       41.58     15.92 o 
   4   3  28      246.32      178.92     42.69 o 
   5   3  28        5.78       27.82     14.84 o 
   6   3  28     2986.57     3296.47     99.22 o 
   7   3  28        5.53       20.33     21.09 o 
   8   3  28      454.64      299.27     86.85 o 
   9   3  28       33.00       33.01     18.48 o 
   0   4  28     3931.01     4234.64    171.09 o 
   1   4  28       92.21       71.15     16.64 o 
   2   4  28       90.45       61.51     19.65 o 
   3   4  28       31.56       44.03     18.24 o 
   4   4  28     2713.35     2808.71     88.37 o 
   5   4  28      131.13      108.76     32.60 o 
   6   4  28      474.47      440.76     62.93 o 
   7   4  28       16.07       26.51     20.15 o 
   1   5  28       30.59       37.27     18.72 o 
   2   5  28      218.54      146.46     40.43 o 
   1   1  29        5.64       17.12     10.72 o 
   2   1  29     5458.77     5818.96    142.73 o 
   3   1  29        2.23       31.25     13.73 o 
   4   1  29       74.48       47.23     16.00 o 
   5   1  29        1.95       18.87     13.35 o 
   6   1  29     2960.17     3115.26     83.04 o 
   7   1  29       23.82       44.24     15.69 o 
   8   1  29      216.74      157.64     29.97 o 
   9   1  29        6.80       28.68     17.13 o 
  10   1  29      836.92      805.82     66.15 o 
   0   2  29     6005.68     6280.22    207.13 o 
   1   2  29      168.81      132.03     23.19 o 
   2   2  29      145.97      125.74     21.16 o 
   3   2  29       38.47       36.20     12.93 o 
   4   2  29     5042.50     5316.17    171.64 o 
   5   2  29      344.22      260.51     53.85 o 
   6   2  29      799.81      748.66     88.23 o 
   7   2  29       28.02       31.27     16.72 o 
   8   2  29     2902.79     3110.04    110.91 o 
   9   2  29      263.23      170.48     41.84 o 
   1   3  29        0.52       45.61     13.26 o 
   2   3  29     1064.23      984.97     71.39 o 
   3   3  29        0.56       22.93     18.33 o 
   4   3  29       22.06       24.26     16.55 o 
   5   3  29       41.93       33.22     15.69 o 
   6   3  29      631.77      493.77     86.14 o 
   7   3  29       26.08       24.39     23.25 o 
   8   3  29       55.45       35.55     19.49 o 
   0   4  29     1476.73     1507.54     90.99 o 
   1   4  29        1.42       19.06     14.65 o 
   2   4  29       15.11       30.49     14.61 o 
   3   4  29       27.39       28.81     16.21 o 
   4   4  29     1250.79     1325.91     82.43 o 
   5   4  29        0.06        2.89     23.44 o 
   6   4  29       97.45       73.03     25.54 o 
   0   0  30     8149.67     8657.37    627.58 o 
   1   0  30      110.20      141.54     40.12 o 
   2   0  30       76.96       52.29     26.28 o 
   3   0  30      193.58      183.06     47.83 o 
   4   0  30     7241.68     7975.20    152.47 o 
   5   0  30       88.66       80.96     25.08 o 
   6   0  30      492.62      434.57     93.17 o 
   7   0  30      333.81      309.57     98.60 o 
   8   0  30     4632.69     4906.93    212.59 o 
   9   0  30       62.47       58.00     20.82 o 
  10   0  30      731.80      782.53    103.25 o 
   1   1  30      121.57      128.12     23.31 o 
   2   1  30     2840.90     3057.13     82.87 o 
   3   1  30      164.18      148.75     28.43 o 
   4   1  30       17.85       41.87     17.45 o 
   5   1  30      103.06       99.78     23.51 o 
   6   1  30     1912.42     1879.08     77.60 o 
   7   1  30      118.78       88.27     19.57 o 
   8   1  30      132.74      102.36     22.58 o 
   9   1  30      102.10       83.64     18.74 o 
   0   2  30      651.72      640.06     88.59 o 
   1   2  30       29.99       36.95     15.04 o 
   2   2  30        4.04       27.38     14.23 o 
   3   2  30        4.25       26.90     16.36 o 
   4   2  30      372.57      292.55     63.81 o 
   5   2  30       67.50       75.92     19.16 o 
   6   2  30       24.07       20.78     17.63 o 
   7   2  30        7.35       28.37     15.65 o 
   8   2  30       56.15       40.54     15.72 o 
   9   2  30       28.32       20.38     11.27 o 
   1   3  30        6.25       28.37     15.35 o 
   2   3  30     3910.14     4053.27    117.13 o 
   3   3  30       35.03       40.16     13.65 o 
   4   3  30      292.60      239.92     51.85 o 
   5   3  30       31.14       29.30     17.00 o 
   6   3  30     2450.61     2610.75    110.83 o 
   7   3  30      113.42       66.82     16.36 o 
   0   4  30     3066.88     3187.93    167.97 o 
   1   4  30       69.92       65.91     16.03 o 
   2   4  30       46.32       38.95     16.98 o 
   3   4  30      104.67       85.55     18.79 o 
   4   4  30     2540.69     2689.35    127.86 o 
   1   1  31        2.34       36.62     14.71 o 
   2   1  31     4938.35     5455.49    176.13 o 
   3   1  31        3.89       23.38     14.41 o 
   4   1  31      419.74      380.59     70.92 o 
   5   1  31        0.20       11.82     11.94 o 
   6   1  31     3006.71     3235.24     93.58 o 
   7   1  31        2.07       23.66     14.24 o 
   8   1  31      730.19      673.16     73.03 o 
   9   1  31        0.67       18.66     15.68 o 
   0   2  31     7970.12     9023.67    194.66 o 
   1   2  31       10.00       33.79     13.83 o 
   2   2  31       94.92       88.99     17.78 o 
   3   2  31       30.14       33.66     16.19 o 
   4   2  31     5727.41     6185.47    166.71 o 
   5   2  31        3.84       23.58     12.00 o 
   6   2  31      480.69      376.70     97.31 o 
   7   2  31       36.75       43.85     16.89 o 
   8   2  31     2133.97     2265.59    104.22 o 
   1   3  31       97.02       80.34     18.48 o 
   2   3  31      445.25      357.89     72.13 o 
   3   3  31      105.88      101.95     23.78 o 
   4   3  31      116.24       88.10     20.12 o 
   5   3  31       22.31       30.17     14.08 o 
   6   3  31      119.36       65.01     18.33 o 
   0   4  31      700.25      545.54     57.84 o 
   1   4  31       40.76       49.16     15.73 o 
   2   4  31        0.53       20.06     16.72 o 
   3   4  31        0.10       31.11     14.25 o 
   0   0  32     6925.55     7236.45    347.83 o 
   1   0  32       18.17       32.43     24.51 o 
   2   0  32       89.60       98.73     31.16 o 
   3   0  32        1.37       32.69     20.59 o 
   4   0  32     4940.78     5196.91    195.24 o 
   5   0  32       61.26       48.85     24.88 o 
   6   0  32      498.19      483.40    107.59 o 
   7   0  32        0.57       11.33     21.86 o 
   8   0  32     1785.14     1790.05    134.30 o 
   1   1  32        8.77       20.50     21.17 o 
   2   1  32     1729.80     1891.15     68.95 o 
   3   1  32       33.97       58.00     19.79 o 
   4   1  32      355.34      346.48     55.26 o 
   5   1  32        0.33       10.65     18.85 o 
   6   1  32      992.78      918.34     88.12 o 
   7   1  32       42.30       39.03     16.85 o 
   8   1  32      617.36      446.35    103.86 o 
   0   2  32       92.71       97.51     36.57 o 
   1   2  32       72.62       69.62     17.25 o 
   2   2  32        3.08       24.15     16.60 o 
   3   2  32        9.77       16.74     15.05 o 
   4   2  32       42.50       46.92     16.26 o 
   5   2  32       96.85      110.50     28.23 o 
   6   2  32       30.46       40.31     18.64 o 
   7   2  32        1.24        4.75     17.07 o 
   1   3  32        1.27       25.12     15.87 o 
   2   3  32     2954.34     3242.62    107.39 o 
   3   3  32        3.78       17.65     17.40 o 
   4   3  32       41.14       29.19     14.78 o 
   5   3  32       24.98       26.02     14.70 o 
   1   1  33        8.36       33.79     17.02 o 
   2   1  33     5197.99     5880.98    163.95 o 
   3   1  33        0.31       -0.88     20.29 o 
   4   1  33      113.67      105.91     25.11 o 
   5   1  33       11.43       16.49     17.19 o 
   6   1  33     3357.65     3872.25    148.85 o 
   7   1  33        4.95        9.10     18.41 o 
   0   2  33     6647.19     7586.99    437.82 o 
   1   2  33        0.70       23.64     17.56 o 
   2   2  33       41.31       38.78     19.01 o 
   3   2  33        4.03       46.56     19.35 o 
   4   2  33     5397.28     6422.90    235.70 o 
   5   2  33       16.58       36.44     18.92 o 
   6   2  33      279.92      194.89     46.89 o 
   1   3  33       30.33       30.82     16.43 o 
   2   3  33      101.49       94.69     18.10 o 
   3   3  33        9.66       36.70     15.41 o 
   0   0  34     6295.40     6666.76    375.76 o 
   1   0  34       49.64       56.43     23.02 o 
   2   0  34       43.51       37.10     28.73 o 
   3   0  34       14.53       41.94     25.92 o 
   4   0  34     4993.68     5332.45    218.23 o 
   5   0  34       90.65       98.12     33.82 o 
   6   0  34      272.05      163.15     66.38 o 
   1   1  34       11.63       14.19     15.20 o 
   2   1  34     1194.50     1143.92     68.72 o 
   3   1  34       13.39       40.87     17.90 o 
   4   1  34       82.23       77.48     17.43 o 
   5   1  34       14.35       27.82     19.31 o 
   0   2  34      376.48      317.11    107.71 o 
   1   2  34       57.60       75.35     20.68 o 
   2   2  34       22.63       39.10     17.91 o 
   3   2  34       29.00       25.37     18.77 o 
   4   2  34      244.83      186.01     44.77 o 
   1   1  35       76.36       64.28     26.95 o 
   2   1  35      593.40      371.19     82.97 o 
   3   1  35       44.14       54.01     16.60 o 
   4   1  35      102.25       71.83     18.91 o 
   0   2  35     1753.94     1626.40    115.36 o 
   1   2  35       12.90       30.53     15.30 o 
   2   2  35        7.53       34.22     28.10 o 
   0   0  36     5940.81     6000.87    445.05 o 
   1   0  36      340.71      257.87     86.69 o 
   2   0  36       80.11       50.08     25.24 o 
   1   1  36       13.93       21.06     18.89 o 
                                                 
